# Supplementary material for: The genome and transcriptome of the pine saprophyte Ophiostoma piceae, and a comparison with the bark beetle-associated pine pathogen Grosmannia clavigera
Source: BMC Genomics. 2013 Jun 2;14:373. doi: 10.1186/1471-2164-14-373 (PMC3680317; doi:10.1186/1471-2164-14-373)
Supplement: Additional file 2 — GO term enrichment in a set of 3,469 genes of O. piceae which were not reciprocal best blast hits in the G. clavigera genome. #Test represents the number of genes annotated with the respective GO term in the set of 3,469 genes and #Ref represents the number of genes with the GO classification in the entire O. piceae genome. P-value is calculated for Fisher’s exact test and FDR is the false discovery rate. [file 1471-2164-14-373-S2.xls]

## Sheet: Sheet1
GO-ID	Term	Category	FDR	P-Value	#Test	#Ref	#notAnnotTest	#notAnnotRef	total test	total ref	Over/Under	TestSeqs	RefSeqs
GO:0000981	sequence-specific DNA binding RNA polymerase II transcription factor activity	F	1.23448e-08	2.81781e-12	103	112	1429	4204	1532	4316	over	OPP_02356-RA, OPP_04797-RA, OPP_02338-RA, OPP_08937-RA, OPP_01019-RA, OPP_08510-RA, OPP_03990-RA, OPP_00053-RA, OPP_06873-RA, OPP_08765-RA, OPP_08713-RA, OPP_05502-RA, OPP_00124-RA, OPP_00298-RA, OPP_08470-RA, OPP_04082-RA, OPP_07020-RA, OPP_02458-RA, OPP_06616-RA, OPP_04030-RA, OPP_06861-RA, OPP_08842-RA, OPP_02694-RA, OPP_03684-RA, OPP_07702-RA, OPP_04853-RA, OPP_02995-RA, OPP_04070-RA, OPP_067…	OPP_00677-RA, OPP_01369-RA, OPP_02012-RA, OPP_05752-RA, OPP_01985-RA, OPP_00822-RA, OPP_00224-RA, OPP_01592-RA, OPP_08008-RA, OPP_00738-RA, OPP_02411-RA, OPP_03259-RA, OPP_07976-RA, OPP_06450-RA, OPP_05046-RA, OPP_02623-RA, OPP_08268-RA, OPP_06354-RA, OPP_03954-RA, OPP_01968-RA, OPP_03616-RA, OPP_07354-RA, OPP_00853-RA, OPP_00769-RA, OPP_08141-RA, OPP_02780-RA, OPP_07185-RA, OPP_05173-RA, OPP_033…
GO:0055085	transmembrane transport	P	6.78769e-05	6.19739e-08	191	336	1341	3980	1532	4316	over	OPP_06379-RA, OPP_05655-RA, OPP_04843-RA, OPP_06922-RA, OPP_01267-RA, OPP_05468-RA, OPP_03116-RA, OPP_05557-RA, OPP_08538-RA, OPP_08393-RA, OPP_07173-RA, OPP_00534-RA, OPP_07858-RA, OPP_08571-RA, OPP_02249-RA, OPP_07891-RA, OPP_04272-RA, OPP_06351-RA, OPP_02460-RA, OPP_06806-RA, OPP_08839-RA, OPP_00746-RA, OPP_05431-RA, OPP_00142-RA, OPP_08366-RA, OPP_01043-RA, OPP_08136-RA, OPP_01672-RA, OPP_070…	OPP_01629-RA, OPP_08152-RA, OPP_03899-RA, OPP_07299-RA, OPP_05209-RA, OPP_02090-RA, OPP_00309-RA, OPP_01030-RA, OPP_05051-RA, OPP_06547-RA, OPP_01441-RA, OPP_03530-RA, OPP_06287-RA, OPP_01387-RA, OPP_06958-RA, OPP_06595-RA, OPP_01514-RA, OPP_02103-RA, OPP_02617-RA, OPP_03053-RA, OPP_08727-RA, OPP_04911-RA, OPP_01037-RA, OPP_03537-RA, OPP_07378-RA, OPP_06553-RA, OPP_07946-RA, OPP_01550-RA, OPP_061…
GO:0008270	zinc ion binding	F	0.00146912	1.67669e-06	203	386	1329	3930	1532	4316	over	OPP_02356-RA, OPP_04797-RA, OPP_01853-RA, OPP_01623-RA, OPP_04966-RA, OPP_02338-RA, OPP_04009-RA, OPP_08937-RA, OPP_05492-RA, OPP_05726-RA, OPP_04506-RA, OPP_01019-RA, OPP_03042-RA, OPP_08510-RA, OPP_03990-RA, OPP_01273-RA, OPP_00053-RA, OPP_01362-RA, OPP_03033-RA, OPP_02672-RA, OPP_01540-RA, OPP_06873-RA, OPP_02850-RA, OPP_08179-RA, OPP_07413-RA, OPP_08765-RA, OPP_04377-RA, OPP_06545-RA, OPP_087…	OPP_00677-RA, OPP_01864-RA, OPP_06063-RA, OPP_01369-RA, OPP_02012-RA, OPP_05752-RA, OPP_01133-RA, OPP_03428-RA, OPP_05257-RA, OPP_09098-RA, OPP_01985-RA, OPP_00822-RA, OPP_04869-RA, OPP_08400-RA, OPP_00224-RA, OPP_01592-RA, OPP_02882-RA, OPP_08008-RA, OPP_02544-RA, OPP_01822-RA, OPP_00738-RA, OPP_06668-RA, OPP_07414-RA, OPP_03857-RA, OPP_02411-RA, OPP_03597-RA, OPP_03259-RA, OPP_03724-RA, OPP_043…
GO:0004672	protein kinase activity	F	0.0297338	4.7509e-05	67	100	1465	4216	1532	4316	over	OPP_03576-RA, OPP_06965-RA, OPP_09120-RA, OPP_06726-RA, OPP_05628-RA, OPP_08412-RA, OPP_08127-RA, OPP_03653-RA, OPP_08934-RA, OPP_05358-RA, OPP_07438-RA, OPP_05527-RA, OPP_09087-RA, OPP_02716-RA, OPP_06509-RA, OPP_05683-RA, OPP_07923-RA, OPP_05524-RA, OPP_08407-RA, OPP_04230-RA, OPP_07211-RA, OPP_05076-RA, OPP_01320-RA, OPP_08413-RA, OPP_06776-RA, OPP_02931-RA, OPP_06448-RA, OPP_01701-RA, OPP_054…	OPP_08460-RA, OPP_06704-RA, OPP_00411-RA, OPP_03603-RA, OPP_05946-RA, OPP_08521-RA, OPP_04857-RA, OPP_01943-RA, OPP_01756-RA, OPP_04331-RA, OPP_00539-RA, OPP_01260-RA, OPP_04452-RA, OPP_07439-RA, OPP_00762-RA, OPP_03150-RA, OPP_05107-RA, OPP_03096-RA, OPP_08872-RA, OPP_03465-RA, OPP_01992-RA, OPP_00642-RA, OPP_07059-RA, OPP_02291-RA, OPP_05663-RA, OPP_07983-RA, OPP_09033-RA, OPP_06839-RA, OPP_043…
