# Supplementary material for: The genome and transcriptome of the pine saprophyte Ophiostoma piceae, and a comparison with the bark beetle-associated pine pathogen Grosmannia clavigera
Source: BMC Genomics. 2013 Jun 2;14:373. doi: 10.1186/1471-2164-14-373 (PMC3680317; doi:10.1186/1471-2164-14-373)
Supplement: Additional file 3 — The eleven secondary metabolism clusters in O. piceae predicted by SMURF [34]. The backbone gene in each cluster is highlighted in yellow. [file 1471-2164-14-373-S3.xlsx]

## Sheet: Sheet1
Cluster:1
Backbone_gene_id	Gene_id	Gene_positions	Chromosome-Contig	Gene_order	5'end	3'end	Gene_distance	Domain_score	Annotated_gene_function
OPP_00624-RA	OPP_01872-RA	-12	scf02	8222	2358949	2360733	3670	1	ent-kaurene oxidase
OPP_00624-RA	OPP_00628-RA	-11	scf01	8221	2354068	2355279	185	0	snare complex subunit
OPP_00624-RA	OPP_01871-RA	-10	scf02	8220	2353215	2355464	149	0	hypothetical protein
OPP_00624-RA	OPP_00627-RA	-9	scf01	8219	2352011	2353066	824	0	microtubule-associated protein rp eb family member 1
OPP_00624-RA	OPP_01870-RA	-8	scf02	8218	2350415	2351187	557	0	hypothetical protein
OPP_00624-RA	OPP_01869-RA	-7	scf02	8217	2349230	2349858	106	0	hypothetical protein
OPP_00624-RA	OPP_00626-RA	-6	scf01	8216	2348350	2349752	457	1	mfs monocarboxylate transporter
OPP_00624-RA	OPP_01868-RA	-5	scf02	8215	2346654	2347893	48	1	60s ribosomal protein l17
OPP_00624-RA	OPP_00625-RA	-4	scf01	8214	2345239	2347941	657	1	c6 transcription factor
OPP_00624-RA	OPP_01867-RA	-3	scf02	8213	2344582	2345986	1201	0	rrna 2 -o-methyltransferase fibrillarin
OPP_00624-RA	OPP_01866-RA	-2	scf02	8212	2342365	2343381	920	0	nicotinamide n-methyltransferase
OPP_00624-RA	OPP_01865-RA	-1	scf02	8211	2339114	2341445	1147	0	zinc c2h2 finger domain containing protein
OPP_00624-RA	OPP_00624-RA	0	scf01	8210	2335414	2342592	0	0	polyketide synthase
Cluster:2
Backbone_gene_id	Gene_id	Gene_positions	Chromosome-Contig	Gene_order	5'end	3'end	Gene_distance	Domain_score	Annotated_gene_function
OPP_01504-RA	OPP_03417-RA	-3	scf05	6332	1032391	1036594	42	1	protein transporter sec31
OPP_01504-RA	OPP_04768-RA	-2	scf08	6331	1032349	1032666	51	0	hypothetical protein
OPP_01504-RA	OPP_05162-RA	-1	scf09	6330	1032298	1033291	1701	0	methyltransferase type 11
OPP_01504-RA	OPP_01504-RA	0	scf02	6329	1030597	1038459	0	1	hybrid nrps pks
Cluster:3
Backbone_gene_id	Gene_id	Gene_positions	Chromosome-Contig	Gene_order	5'end	3'end	Gene_distance	Domain_score	Annotated_gene_function
OPP_02028-RA	OPP_00785-RA	-1	scf01	8530	2913622	2915100	607	1	54s ribosomal protein l3
OPP_02028-RA	OPP_02028-RA	0	scf02	8529	2910704	2914229	0	0	nonribosomal peptide synthetase
OPP_02028-RA	OPP_00784-RA	1	scf01	8528	2910494	2913213	210	0	cytosolic phospholipase a2 zeta
OPP_02028-RA	OPP_00783-RA	2	scf01	8527	2908835	2909847	647	1	6-phosphogluconate dehydrogenase
OPP_02028-RA	OPP_02027-RA	3	scf02	8526	2906642	2909324	489	0	mfs general substrate transporter
OPP_02028-RA	OPP_02026-RA	4	scf02	8525	2904272	2905864	778	0	hypothetical protein
OPP_02028-RA	OPP_00782-RA	5	scf01	8524	2903192	2905500	364	0	acetylglutamate synthase
OPP_02028-RA	OPP_02025-RA	6	scf02	8523	2902437	2903610	418	0	hypothetical protein
OPP_02028-RA	OPP_00781-RA	7	scf01	8522	2899848	2902473	36	0	bin amphiphysin rvs domain for vesicular trafficking
OPP_02028-RA	OPP_02024-RA	8	scf02	8521	2899745	2901340	103	1	thiol-specific monooxygenase
OPP_02028-RA	OPP_02023-RA	9	scf02	8520	2898779	2899258	487	0	hypothetical protein
OPP_02028-RA	OPP_00780-RA	10	scf01	8519	2896973	2899123	135	1	pentatricopeptide repeat protein
Cluster:4
Backbone_gene_id	Gene_id	Gene_positions	Chromosome-Contig	Gene_order	5'end	3'end	Gene_distance	Domain_score	Annotated_gene_function
OPP_02256-RA	OPP_03803-RA	-10	scf06	5544	798706	800150	332	1	calcium homeostasis protein
OPP_02256-RA	OPP_04273-RA	-9	scf07	5543	798374	802231	18	0	nacht and ankyrin domain protein
OPP_02256-RA	OPP_06544-RA	-8	scf14	5542	798356	799237	118	0	hypothetical protein
OPP_02256-RA	OPP_06298-RA	-7	scf13	5541	798091	799119	127	1	3-hydroxybutyryl- dehydrogenase
OPP_02256-RA	OPP_01426-RA	-6	scf02	5540	797964	800066	12	0	tubulin alpha chain
OPP_02256-RA	OPP_06036-RA	-5	scf12	5539	797952	798824	693	0	cenp-o kinetochore centromere component
OPP_02256-RA	OPP_03342-RA	-4	scf05	5538	797259	801569	269	0	tbc domain protein
OPP_02256-RA	OPP_05419-RA	-3	scf10	5537	796990	799773	159	0	glycoside hydrolase family 3 protein
OPP_02256-RA	OPP_01425-RA	-2	scf02	5536	796743	797149	163	0	hypothetical protein
OPP_02256-RA	OPP_05764-RA	-1	scf11	5535	796580	798499	124	1	c6 zinc finger domain containing protein
OPP_02256-RA	OPP_02256-RA	0	scf03	5534	796456	812018	0	1	non-ribosomal peptide synthetase
OPP_02256-RA	OPP_06543-RA	1	scf14	5533	795784	796767	311	0	trans-anethole oxidase
OPP_02256-RA	OPP_05101-RA	2	scf09	5532	795653	798376	131	0	hypothetical protein
OPP_02256-RA	OPP_01424-RA	3	scf02	5531	795148	796707	505	0	nucleolar protein 12
OPP_02256-RA	OPP_06035-RA	4	scf12	5530	794721	796562	145	0	acetyl-coenzyme a transporter 1
OPP_02256-RA	OPP_04272-RA	5	scf07	5529	794586	796268	135	0	iron-sulfur protein
OPP_02256-RA	OPP_03341-RA	6	scf05	5528	794574	796043	12	1	mfs transporter
OPP_02256-RA	OPP_02802-RA	7	scf04	5527	794534	795837	40	1	s-adenosylmethionine-dependent methyltransferase-like protein
OPP_02256-RA	OPP_05763-RA	8	scf11	5526	794284	794628	94	0	hypothetical protein
OPP_02256-RA	OPP_06297-RA	9	scf13	5525	794114	797397	170	1	fungal specific transcription factor domain-containing protein
Cluster:5
Backbone_gene_id	Gene_id	Gene_positions	Chromosome-Contig	Gene_order	5'end	3'end	Gene_distance	Domain_score	Annotated_gene_function
OPP_04310-RA	OPP_06063-RA	-11	scf12	5999	925521	928019	645	1	cobalamin-independent methionine synthase
OPP_04310-RA	OPP_02840-RA	-10	scf04	5998	924876	926851	284	1	mitochondrial import receptor subunit tom-70
OPP_04310-RA	OPP_01469-RA	-9	scf02	5997	924592	925853	9	0	hypothetical protein
OPP_04310-RA	OPP_01468-RA	-8	scf02	5996	924583	925938	506	0	aspartic protease
OPP_04310-RA	OPP_05134-RA	-7	scf09	5995	923836	926444	44	0	pentatricopeptide repeat protein
OPP_04310-RA	OPP_02290-RA	-6	scf03	5994	923715	926488	76	0	hsp70-like protein
OPP_04310-RA	OPP_03832-RA	-5	scf06	5993	923639	926122	384	0	ph-response regulator protein palh rim21
OPP_04310-RA	OPP_03831-RA	-4	scf06	5992	922803	923255	31	0	hypothetical protein
OPP_04310-RA	OPP_01467-RA	-3	scf02	5991	922772	924307	32	0	set domain-containing protein
OPP_04310-RA	OPP_03387-RA	-2	scf05	5990	922740	925823	694	0	spx domain-containing protein
OPP_04310-RA	OPP_02839-RA	-1	scf04	5989	921816	923434	795	0	aminodeoxychorismate lyase
OPP_04310-RA	OPP_04310-RA	0	scf07	5988	921021	924481	0	1	nrps-like enzyme
OPP_04310-RA	OPP_02289-RA	1	scf03	5987	920960	921907	61	0	hypothetical protein
OPP_04310-RA	OPP_02838-RA	2	scf04	5986	919625	920988	28	0	aspartic endopeptidase
OPP_04310-RA	OPP_03830-RA	3	scf06	5985	919560	921052	64	1	sphingosine n-acyltransferase lac1
OPP_04310-RA	OPP_06062-RA	4	scf12	5984	919250	921292	240	0	hypothetical protein
OPP_04310-RA	OPP_04309-RA	5	scf07	5983	918851	920816	399	1	d-lactate dehydrogenase
Cluster:6
Backbone_gene_id	Gene_id	Gene_positions	Chromosome-Contig	Gene_order	5'end	3'end	Gene_distance	Domain_score	Annotated_gene_function
OPP_04754-RA	OPP_01489-RA	-3	scf02	6202	993091	995733	394	1	c6 transcription factor
OPP_04754-RA	OPP_02308-RA	-2	scf03	6201	992553	993485	244	0	secretion related gtpase
OPP_04754-RA	OPP_03402-RA	-1	scf05	6200	992187	992797	390	0	skp1 family protein
OPP_04754-RA	OPP_04754-RA	0	scf08	6199	991797	995894	0	1	nonribosomal peptide synthetase 10
OPP_04754-RA	OPP_01488-RA	1	scf02	6198	990885	992390	593	1	4-aminobutyrate aminotransferase
Cluster:7
Backbone_gene_id	Gene_id	Gene_positions	Chromosome-Contig	Gene_order	5'end	3'end	Gene_distance	Domain_score	Annotated_gene_function
OPP_04964-RA	OPP_02112-RA	-15	scf03	2729	259859	261238	55	1	1-acyl-sn-glycerol-3-phosphate acyltransferase 2
OPP_04964-RA	OPP_04539-RA	-14	scf08	2728	259804	261542	149	1	maltose high-affinity maltose transporter (alpha-glucoside transporter)
OPP_04964-RA	OPP_07327-RA	-13	scf19	2727	259655	267616	170	0	phosphatidylinositol 3-kinase tor2
OPP_04964-RA	OPP_03212-RA	-12	scf05	2726	259485	260148	50	0	integral membrane protein
OPP_04964-RA	OPP_04101-RA	-11	scf07	2725	259435	261455	36	0	flavin-binding monooxygenase
OPP_04964-RA	OPP_06164-RA	-10	scf13	2724	259399	263347	127	0	cell wall biogenesis protein mhp1
OPP_04964-RA	OPP_03211-RA	-9	scf05	2723	259272	259624	16	0	aminoglycoside phosphotransferase
OPP_04964-RA	OPP_08398-RA	-8	scf28	2722	259256	260788	23	1	benzoate 4-monooxygenase cytochrome p450
OPP_04964-RA	OPP_07456-RA	-7	scf20	2721	259233	262525	119	1	endoribonuclease ysh1
OPP_04964-RA	OPP_01271-RA	-6	scf02	2720	259114	259752	117	1	gnat family family
OPP_04964-RA	OPP_07005-RA	-5	scf17	2719	258997	260595	28	1	hexose transporter
OPP_04964-RA	OPP_08181-RA	-4	scf26	2718	258969	263114	6	0	hypothetical protein
OPP_04964-RA	OPP_07838-RA	-3	scf23	2717	258963	259937	375	0	hypothetical protein
OPP_04964-RA	OPP_07152-RA	-2	scf18	2716	258588	260495	25	0	atp-dependent rna helicase mss116
OPP_04964-RA	OPP_08281-RA	-1	scf27	2715	258563	259299	604	0	glucose-repressible protein
OPP_04964-RA	OPP_04964-RA	0	scf09	2714	257959	266868	0	1	lovastatin nonaketide synthase
OPP_04964-RA	OPP_06807-RA	1	scf16	2713	257825	259618	134	0	pul domain-containing protein
OPP_04964-RA	OPP_04100-RA	2	scf07	2712	257806	258872	19	0	atp synthase subunit 4
OPP_04964-RA	OPP_05283-RA	3	scf10	2711	257724	259744	82	0	carboxylesterase family protein
OPP_04964-RA	OPP_07326-RA	4	scf19	2710	257650	259555	74	0	duf602 domain-containing protein
OPP_04964-RA	OPP_01270-RA	5	scf02	2709	257625	259061	25	1	trichothecene 3-o-acetyltransferase
OPP_04964-RA	OPP_06646-RA	6	scf15	2708	257570	259004	55	0	hypothetical protein
OPP_04964-RA	OPP_08585-RA	7	scf30	2707	257518	258958	46	0	map kinase
OPP_04964-RA	OPP_08481-RA	8	scf29	2706	257445	261788	73	0	hypothetical protein
OPP_04964-RA	OPP_08180-RA	9	scf26	2705	257203	258312	242	0	hypothetical protein
OPP_04964-RA	OPP_05907-RA	10	scf12	2704	257063	260611	140	1	mfs transporter of unkown specificity
Cluster:8
Backbone_gene_id	Gene_id	Gene_positions	Chromosome-Contig	Gene_order	5'end	3'end	Gene_distance	Domain_score	Annotated_gene_function
OPP_07322-RA	OPP_02102-RA	-12	scf03	2537	235541	237186	212	1	ascus development protein
OPP_07322-RA	OPP_07570-RA	-11	scf21	2536	235329	236757	51	0	ngg1 interacting factor
OPP_07322-RA	OPP_07708-RA	-10	scf22	2535	235211	236808	68	1	sugar transporter
OPP_07322-RA	OPP_06801-RA	-9	scf16	2534	235143	236910	97	1	cytochrome p450
OPP_07322-RA	OPP_00062-RA	-8	scf01	2533	235046	235497	82	0	hypothetical protein
OPP_07322-RA	OPP_08276-RA	-7	scf27	2532	234964	236159	74	0	hypothetical protein
OPP_07322-RA	OPP_05615-RA	-6	scf11	2531	234890	235816	108	0	srp receptor beta subunit
OPP_07322-RA	OPP_08275-RA	-5	scf27	2530	234782	237521	17	0	et-dependent rrna methyltransferase spb1
OPP_07322-RA	OPP_03653-RA	-4	scf06	2529	234765	235946	211	0	hypothetical protein
OPP_07322-RA	OPP_01260-RA	-3	scf02	2528	234554	236635	213	0	serine threonine kinase
OPP_07322-RA	OPP_06995-RA	-2	scf17	2527	234341	234995	29	0	hypothetical protein
OPP_07322-RA	OPP_07569-RA	-1	scf21	2526	234312	234666	361	0	hypothetical protein
OPP_07322-RA	OPP_07322-RA	0	scf19	2525	233951	240763	0	1	polyketide synthase
OPP_07322-RA	OPP_07707-RA	1	scf22	2524	233742	235056	209	1	salicylate hydroxylase (salicylate 1-monooxygenase)
Cluster:9
Backbone_gene_id	Gene_id	Gene_positions	Chromosome-Contig	Gene_order	5'end	3'end	Gene_distance	Domain_score	Annotated_gene_function
OPP_07377-RA	OPP_06873-RA	-11	scf16	4104	444542	446650	29	1	zinc c6 transcription factor
OPP_07377-RA	OPP_04158-RA	-10	scf07	4103	444513	448317	67	0	hypothetical protein
OPP_07377-RA	OPP_04157-RA	-9	scf07	4102	444446	446242	150	1	1-phosphatidylinositol- -bisphosphate phosphodiesterase gamma 2
OPP_07377-RA	OPP_07226-RA	-8	scf18	4101	444296	449191	15	0	hypothetical protein
OPP_07377-RA	OPP_02706-RA	-7	scf04	4100	444281	445408	1	1	short-chain dehydrogenase reductase
OPP_07377-RA	OPP_04598-RA	-6	scf08	4099	444280	446880	235	0	ccch zinc finger and smr domain-containing protein
OPP_07377-RA	OPP_05329-RA	-5	scf10	4098	443531	446645	187	0	u3 small nucleolar rna-associated protein 13
OPP_07377-RA	OPP_04156-RA	-4	scf07	4097	443344	444181	7	0	hypothetical protein
OPP_07377-RA	OPP_00109-RA	-3	scf01	4096	443337	445409	269	0	coatomer subunit delta
OPP_07377-RA	OPP_05950-RA	-2	scf12	4095	443068	444048	99	0	arginase
OPP_07377-RA	OPP_05020-RA	-1	scf09	4094	442969	443226	458	0	hypothetical protein
OPP_07377-RA	OPP_07377-RA	0	scf19	4093	442511	450222	0	1	polyketide synthase
Cluster:10
Backbone_gene_id	Gene_id	Gene_positions	Chromosome-Contig	Gene_order	5'end	3'end	Gene_distance	Domain_score	Annotated_gene_function
OPP_07510-RA	OPP_09032-RA	-14	scf39	244	23952	24649	37	1	60s ribosomal protein l22
OPP_07510-RA	OPP_07391-RA	-13	scf20	243	23915	26407	76	0	heat shock protein mitochondrial precursor
OPP_07510-RA	OPP_08903-RA	-12	scf36	242	23839	27474	106	0	small nuclear ribonucleoprotein u1a
OPP_07510-RA	OPP_05214-RA	-11	scf10	241	23733	25491	103	1	mfs general substrate transporter
OPP_07510-RA	OPP_07095-RA	-10	scf18	240	23630	26669	90	0	arsenite resistance protein ars2
OPP_07510-RA	OPP_09095-RA	-9	scf41	239	23540	24611	13	0	hypothetical protein
OPP_07510-RA	OPP_08788-RA	-8	scf34	238	23450	24598	53	1	3-hydroxyisobutyrate dehydrogenase
OPP_07510-RA	OPP_08318-RA	-7	scf28	237	23397	25489	80	0	glycyl-trna synthetase
OPP_07510-RA	OPP_06737-RA	-6	scf16	236	23317	24372	182	1	60s ribosomal protein l32
OPP_07510-RA	OPP_06332-RA	-5	scf14	235	23135	23758	27	0	nudix domain-containing protein
OPP_07510-RA	OPP_08730-RA	-4	scf33	234	23108	25316	6	1	major facilitator superfamily transporter
OPP_07510-RA	OPP_05837-RA	-3	scf12	233	23102	24928	23	0	hypothetical protein
OPP_07510-RA	OPP_07894-RA	-2	scf24	232	23079	28154	6	0	sec7 domain-containing protein
OPP_07510-RA	OPP_08109-RA	-1	scf26	231	23073	24157	43	1	flavonol synthase flavanone 3-hydroxylase
OPP_07510-RA	OPP_07510-RA	0	scf21	230	23030	31524	0	1	polyketide synthase
OPP_07510-RA	OPP_08671-RA	1	scf32	229	23007	26205	23	0	phospholipase d2
OPP_07510-RA	OPP_05213-RA	2	scf10	228	23001	23471	6	0	aig2 family protein
OPP_07510-RA	OPP_08851-RA	3	scf35	227	22366	24298	635	0	hypothetical protein
OPP_07510-RA	OPP_06331-RA	4	scf14	226	22338	22655	28	0	hypothetical protein
OPP_07510-RA	OPP_08500-RA	5	scf30	225	22289	23516	49	0	aldo-keto reductase
OPP_07510-RA	OPP_03146-RA	6	scf05	224	22271	28624	18	0	isoleucyl-trna synthetase
OPP_07510-RA	OPP_07634-RA	7	scf22	223	22200	25217	71	0	het and ankyrin domain protein
OPP_07510-RA	OPP_09094-RA	8	scf41	222	22030	22730	170	0	hypothetical protein
OPP_07510-RA	OPP_07390-RA	9	scf20	221	21950	23091	80	0	hmg box protein
OPP_07510-RA	OPP_07256-RA	10	scf19	220	21859	24476	91	1	c6 transcription factor
OPP_07510-RA	OPP_04484-RA	11	scf08	219	21806	22696	53	1	3 exoribonuclease family protein
Cluster:11
Backbone_gene_id	Gene_id	Gene_positions	Chromosome-Contig	Gene_order	5'end	3'end	Gene_distance	Domain_score	Annotated_gene_function
OPP_07680-RA	OPP_07432-RA	-8	scf20	1822	162079	165783	227	0	sterol regulatory element binding protein sre1
OPP_07680-RA	OPP_07819-RA	-7	scf23	1821	161852	166039	51	0	nuclear envelope pore membrane protein
OPP_07680-RA	OPP_02077-RA	-6	scf03	1820	161801	164081	35	0	f-box domain-containing protein
OPP_07680-RA	OPP_08147-RA	-5	scf26	1819	161766	163431	140	0	hypothetical protein
OPP_07680-RA	OPP_06782-RA	-4	scf16	1818	161626	162093	134	0	hypothetical protein
OPP_07680-RA	OPP_08640-RA	-3	scf31	1817	161492	163138	6	0	polysaccharide deacetylase family protein
OPP_07680-RA	OPP_08897-RA	-2	scf35	1816	161486	162081	102	0	hypothetical protein
OPP_07680-RA	OPP_08262-RA	-1	scf27	1815	161384	164096	109	0	malic enzyme
OPP_07680-RA	OPP_07680-RA	0	scf22	1814	161275	162813	0	1	3-oxoacyl-(acyl-carrier-protein)-synthase
OPP_07680-RA	OPP_03174-RA	1	scf05	1813	161198	162802	11	0	histidine phosphatase
OPP_07680-RA	OPP_06132-RA	2	scf13	1812	161192	163011	6	0	protein kinase
OPP_07680-RA	OPP_04940-RA	3	scf09	1811	161015	163707	177	0	cell division cycle protein
OPP_07680-RA	OPP_06615-RA	4	scf15	1810	160900	161800	115	1	short chain dehydrogenase
OPP_07680-RA	OPP_08768-RA	5	scf33	1809	160724	164458	176	1	u2 snrnp component prp10
OPP_07680-RA	OPP_07818-RA	6	scf23	1808	160668	161600	56	0	glyoxalase bleomycin resistance protein dioxygenase superfamily
OPP_07680-RA	OPP_05584-RA	7	scf11	1807	160492	163425	176	0	hypothetical protein
OPP_07680-RA	OPP_08552-RA	8	scf30	1806	160432	161393	60	0	hypothetical protein
OPP_07680-RA	OPP_02076-RA	9	scf03	1805	160402	161403	10	0	bax-like protein
OPP_07680-RA	OPP_08454-RA	10	scf29	1804	160331	160685	71	0	hypothetical protein
OPP_07680-RA	OPP_06973-RA	11	scf17	1803	160298	162256	33	1	hypothetical protein
