# Supplementary material for: The genome and transcriptome of the pine saprophyte Ophiostoma piceae, and a comparison with the bark beetle-associated pine pathogen Grosmannia clavigera
Source: BMC Genomics. 2013 Jun 2;14:373. doi: 10.1186/1471-2164-14-373 (PMC3680317; doi:10.1186/1471-2164-14-373)
Supplement: Additional file 4 — Expression patterns of the 677 significantly differentially regulated genes. Expression values measured as FPKM (fragments per kilobase of exon per million fragments mapped). Genes that showed a 10 times or greater up-regulation in one condition or a related set of conditions are colour coded as described. [file 1471-2164-14-373-S4.xls]

## Sheet: Sheet1
GeneID	GeneName	Secreted	Control_14	Control_40	Terpene_14	Terpene_40	Mannose	OliveOil	OleicAcid	Sawdust	test_stat	TerpeneImp	MannoseImp	OliveOilImp	OleicImp	SawdustImp	Oo_Oa_Imp	Oo_Oa_Saw_Imp	Mannose_Sawdust_IMP	AllWoodImp	Mannose_Maltose_Imp	M_M_Saw_Imp	Control_Only	SLKW_gene	SLKW_name
OPP_06758	abc transporter	No	0.935599	1.11191	688.601	1009	19.5947	9.34574	1.42216	0.114212	6.55821	Yes	No	No	No	No	No	No	No	No	No	No	No	CMQ_4184	ABC transporter : GLEAN_8030
OPP_01528	clock-controlled-9 protein	No	17.2343	58.3371	2.25777	2347.79	110.132	26.344	67.2681	36.0033	5.58355	Yes	No	No	No	No	No	No	No	No	No	No	No	CMQ_4886	trehalose synthase : GLEAN_5061
OPP_03566	predicted protein	No	0.144643	1.89291	0.0394943	115.823	2.96009	0.0701903	0.284178	0.140527	5.52316	Yes	No	No	No	No	No	No	No	No	No	No	No
OPP_09086	glycoside hydrolase family 28 protein	Yes	12.095	14.853	871.778	940.48	27.7984	1.48829	2.25961	1.92829	5.23532	Yes	No	No	No	No	No	No	No	No	No	No	No	CMQ_3056	glycoside hydrolase, family 28 : GLEAN_6144
OPP_08501	nadp-dependent alcohol dehydrogenase	No	21.9065	0.426414	281.597	11.4939	1.89469	0.641944	3.22967	8.66624	5.18879	Yes	No	No	No	No	No	No	No	No	No	No	No	CMQ_764	zinc-binding alcohol dehydrogenase : GLEAN_2307
OPP_00463	lipase	No	0.132673	0.229795	144.464	1.94606	0.156131	0.184369	1.50042	0.602804	5.17591	Yes	No	No	No	No	No	No	No	No	No	No	No
OPP_01527	choline transport protein	No	0.48109	1.0897	0.0448555	73.6926	2.40278	0.48554	0.75542	2.0704	5.16605	Yes	No	No	No	No	No	No	No	No	No	No	No
OPP_01278	pepsinogen c	Yes	4.62742	20.7473	16.0638	496.402	34.8551	1.95824	2.38962	1.04325	5.07322	Yes	No	No	No	No	No	No	No	No	No	No	No	CMQ_323	pepsinogen c : GLEAN_4271
OPP_08336	hypothetical protein	No	2.05518	0.271712	71.8052	12.7893	0.061721	0.0984149	0.170698	1.67978	4.99248	Yes	No	No	No	No	No	No	No	No	No	No	No	CMQ_7409	hypothetical protein : GLEAN_5675
OPP_06547	cycloheximide resistance protein	No	4.97531	3.8267	201.044	1287.18	6.04229	43.7527	47.9551	91.853	4.96133	Yes	No	No	No	No	No	No	No	No	No	No	No	CMQ_3428	bicyclomycin resistance protein : GLEAN_3806
OPP_04261	sarcosine oxidase	Yes	0.386312	4.26501	0.170696	95.6646	4.12035	0.508562	1.8335	0.718975	4.89339	Yes	No	No	No	No	No	No	No	No	No	No	No
OPP_08572	minor extracellular protease vpr	Yes	0.871033	15.8065	26.8031	158.172	5.71553	2.56001	2.27518	6.15941	4.49941	Yes	No	No	No	No	No	No	No	No	No	No	No	CMQ_563	subtilisin-like protease : GLEAN_7186
OPP_07077	hypothetical protein	No	0.174081	0.5318	5.5993	47.5905	0.73275	2.23247	2.54801	4.06929	4.39374	Yes	No	No	No	No	No	No	No	No	No	No	No	CMQ_239	hypothetical protein : GLEAN_4336
OPP_06871	pectate lyase	Yes	0.143121	2.67743	0.406483	56.061	0	1.57694	2.13036	1.08444	4.24229	Yes	No	No	No	No	No	No	No	No	No	No	No	CMQ_2765	pectate lyase : GLEAN_1933
OPP_00527	hypothetical protein	Yes	14.2508	12.1145	38.4305	447.02	30.5627	4.05572	19.2244	9.33729	4.17312	Yes	No	No	No	No	No	No	No	No	No	No	No	CMQ_2764	hypothetical protein : GLEAN_6143
OPP_02385	pyrroline-5-carboxylate reductase	Yes	3.26648	5.06435	1.16751	132.471	7.71291	1.58804	6.53301	4.62226	4.15583	Yes	No	No	No	No	No	No	No	No	No	No	No
OPP_03974	mfs multidrug	No	21.9955	17.7035	25.9232	339.456	20.3103	3.85764	11.051	7.14826	4.10917	Yes	No	No	No	No	No	No	No	No	No	No	No	CMQ_8194	major facilitator superfamily transporter multidrug resistance : GLEAN_4492
OPP_04246	allantoate permease	No	0.0189569	0.130788	0.203473	14.886	0.0889216	0.0709731	0.041182	0.0738208	4.09662	Yes	No	No	No	No	No	No	No	No	No	No	No	CMQ_1011	allantoate permease : GLEAN_2446
OPP_03003	hypothetical protein	No	0	2.02137	0	130.112	9.03478	0.811055	8.4623	0.763391	4.09392	Yes	No	No	No	No	No	No	No	No	No	No	No
OPP_00160	short-chain dehydrogenase	No	33.4472	21.2974	8.62475	677.43	36.2966	13.0847	33.0204	42.4216	4.09176	Yes	No	No	No	No	No	No	No	No	No	No	No	CMQ_2909	short chain dehydrogenase reductase : GLEAN_1911
OPP_03657	subtilisin-like protease	Yes	8.01926	2.1217	2.37076	132.27	3.23626	3.21657	4.27254	1.62428	4.04085	Yes	No	No	No	No	No	No	No	No	No	No	No	CMQ_644	subtilisin-like protease : GLEAN_2840
OPP_02912	hypothetical protein	Yes	11.9512	1.90524	1.25048	136.695	2.20945	1.74017	1.26433	3.3539	3.98541	Yes	No	No	No	No	No	No	No	No	No	No	No
OPP_07810	hypothetical protein	Yes	68.0801	70.8275	102.678	821.725	79.8916	14.2163	26.8595	42.9908	3.87556	Yes	No	No	No	No	No	No	No	No	No	No	No	CMQ_5385	hypothetical protein : GLEAN_834
OPP_02896	hypothetical protein	No	3.80946	9.73559	9.19493	203.497	18.1698	9.95204	11.9481	14.1718	3.80832	Yes	No	No	No	No	No	No	No	No	No	No	No	CMQ_6874	hypothetical protein : GLEAN_6882
OPP_00871	hypothetical protein	Yes	6.30802	8.43618	9.33747	264.089	5.69083	6.69826	8.80246	12.2189	3.57091	Yes	No	No	No	No	No	No	No	No	No	No	No
OPP_01980	nad-dependent malic enzyme	No	17.951	19.703	19.7572	467.342	35.2715	18.8409	24.4489	22.8518	3.53646	Yes	No	No	No	No	No	No	No	No	No	No	No	CMQ_1190	malate oxidoreductase : GLEAN_7741
OPP_03031	ctr copper transporter	No	0.58257	56.4088	0	18.1414	1072.45	18.255	27.1271	0.827529	5.6747	No	Yes	No	No	No	No	No	No	No	No	No	No
OPP_05665	siderochrome-iron transporter	No	0.186202	1.37212	0.079655	0	148.506	7.19714	9.00337	0.670618	5.5331	No	Yes	No	No	No	No	No	No	No	No	No	No	CMQ_3795	siderochrome-iron transporter : GLEAN_3832
OPP_02416	hypothetical protein	No	0.516787	7.24473	0.305748	7.03747	126.713	1.62163	4.83016	2.2615	4.95538	No	Yes	No	No	No	No	No	No	No	No	No	No
OPP_07274	predicted protein	No	0.334236	2.76333	0	9.60494	149.096	0.8773	8.5973	0.306416	4.78663	No	Yes	No	No	No	No	No	No	No	No	No	No
OPP_00733	short-chain dehydrogenase reductase sdr	Yes	5.98734	3.81538	0.869665	0.421558	129.926	4.17426	2.13114	9.44804	4.61755	No	Yes	No	No	No	No	No	No	No	No	No	No
OPP_08831	hypothetical protein	No	0	0	0	0	0	0.192223	0	96.722	4.60286	No	No	Yes	No	Yes	No	No	No	No	No	No	No
OPP_00934	alpha-ketoglutarate dependent xanthine dioxygenase	No	26.6411	31.305	25.5864	8.92656	34.67	27.9019	367.906	160.64	3.65169	No	No	No	Yes	No	No	No	No	No	No	No	No	CMQ_1712	alpha-ketoglutarate dependent xanthine dioxygenase : GLEAN_2484
OPP_05544	hypothetical protein	No	0.949059	0	0.734783	0.0609866	0.387553	0.103014	0.119796	696.017	6.19602	No	No	No	No	Yes	No	No	No	No	No	No	No	CMQ_6572	hypothetical protein : GLEAN_6796
OPP_01040	aryl-alcohol oxidase vanillyl-alcohol oxidase	No	1.92162	1.07494	0.0358281	0.147766	3.07588	1.06254	3.11351	113.51	5.56776	No	No	No	No	Yes	No	No	No	No	No	No	No	CMQ_1164	vanillyl-alcohol oxidase : Similar to GLEAN_2904
OPP_00609	salicylate hydroxylase	No	1.87756	0.458215	1.31665	0.0534531	1.49701	4.79492	2.32209	162.419	5.56282	No	No	No	No	Yes	No	No	No	No	No	No	No
OPP_08825	cytochrome p450	No	0.378687	0.257812	0	0	0.53063	6.36438	3.49417	320.858	5.53005	No	No	No	No	Yes	No	No	No	No	No	No	No	CMQ_5899	cytochrome p450 monooxygenase : GLEAN_5576
OPP_06678	predicted protein	No	3.12461	11.9155	0.07295	1.05346	5.10043	7.48354	7.7862	123.07	5.4787	No	No	No	No	Yes	No	No	No	No	No	No	No
OPP_00610	mfs, general substrate transporter	No	0	0.0336406	0	0	0	0.300615	0.305797	102.885	5.45199	No	No	No	No	Yes	No	No	No	No	No	No	No
OPP_08669	siderochrome-iron transporter	No	0.109119	0.0307163	0.0386427	0.118485	0.0422362	0.273804	0.43624	93.4369	5.44838	No	No	No	No	Yes	No	No	No	No	No	No	No	CMQ_6024	siderochrome-iron transporter : GLEAN_4815
OPP_05540	alpha- -mannosyltransferase	No	1.04983	0.85432	0.146846	0.201121	0.430163	0.514845	0.748847	187.746	5.42562	No	No	No	No	Yes	No	No	No	No	No	No	No	CMQ_6977	hypothetical protein : GLEAN_2247
OPP_01697	aldo-keto reductase yakc	No	0.384036	0.560585	0.13586	0.358128	0.615614	0.0623119	1.07627	147.662	5.35801	No	No	No	No	Yes	No	No	No	No	No	No	No
OPP_04762	glyoxalase family protein	No	17.4029	15.1382	0.724304	0.334219	20.6498	9.70551	29.6925	301.596	5.28921	No	No	No	No	Yes	No	No	No	No	No	No	No	CMQ_4202	trihydroxytoluene oxygenase : GLEAN_7944
OPP_07995	thymine dioxygenase	No	1.22903	2.42801	0.626551	0.247021	7.26173	7.10504	11.2678	223.828	5.23353	No	No	No	No	Yes	No	No	No	No	No	No	No
OPP_01495	n-carbamoyl-l-amino acid hydrolase	No	1.20382	0.433045	3.51331	0.223506	0.117652	0.714378	0.877478	107.841	5.14833	No	No	No	No	Yes	No	No	No	No	No	No	No	CMQ_2170	metallopeptidase : GLEAN_6586
OPP_04274	cytochrome p450 oxidoreductase	No	1.11411	2.05094	0.130021	0.365605	1.25093	3.44481	3.55896	97.1999	5.10028	No	No	No	No	Yes	No	No	No	No	No	No	No
OPP_03173	oligopeptide transporter	No	0.603514	0.120767	0.174652	0.492478	2.21887	5.21647	5.78805	72.6614	5.08341	No	No	No	No	Yes	No	No	No	No	No	No	No
OPP_01493	class ii aldolase adducin domain-containing protein	No	0.167444	0.57402	0.177604	0	0.0980571	0.0781049	0.0904352	97.8205	4.92514	No	No	No	No	Yes	No	No	No	No	No	No	No	CMQ_2226	class 2 aldolase adducin domain containing protein : GLEAN_6585
OPP_07151	copper amine oxidase	No	1.3081	1.00979	0.325739	0.398293	0.682816	1.1079	0.499353	118.126	4.91988	No	No	No	No	Yes	No	No	No	No	No	No	No	CMQ_1224	membrane copper amine oxidase : GLEAN_2913
OPP_06541	purine permease	No	1.61933	1.4799	2.3042	1.32177	2.60255	2.69121	1.21003	416.371	4.88716	No	No	No	No	Yes	No	No	No	No	No	No	No	CMQ_3311	purine permease : GLEAN_3810
OPP_02569	protein toxd	Yes	8.1065	6.05336	0.27812	1.17551	3.76295	2.19992	5.49388	123.897	4.88417	No	No	No	No	Yes	No	No	No	No	No	No	No	CMQ_2135	protein toxd : Similar to GLEAN_6745
OPP_02052	ncs1 nucleoside transporter family	No	2.44847	0.887141	0.455933	1.93764	10.052	2.88152	2.62214	155.608	4.87342	No	No	No	No	Yes	No	No	No	No	No	No	No	CMQ_2322	ncs1 allantoate transporter : GLEAN_3491
OPP_05487	glycoside hydrolase family 18 protein	Yes	0.619172	2.44079	0.0610345	0.0626031	0	0.214028	0.3728	63.4898	4.84384	No	No	No	No	Yes	No	No	No	No	No	No	No
OPP_07918	cytochrome p450	No	2.23393	1.57945	3.21788	1.20899	3.55225	7.00852	7.54148	388.405	4.83206	No	No	No	No	Yes	No	No	No	No	No	No	No	CMQ_3389	pisatin demethylase : GLEAN_8113
OPP_04207	amino acid transporter	No	2.13497	1.34388	0.0829252	0.913157	0.276163	0.295274	0.385099	50.5885	4.79454	No	No	No	No	Yes	No	No	No	No	No	No	No
OPP_08735	quinate dehydrogenase	No	1.73789	0.9791	2.92488	0.0783784	1.43415	1.32419	1.61802	71.4866	4.7647	No	No	No	No	Yes	No	No	No	No	No	No	No
OPP_08736	3-dehydroshikimate dehydratase	No	0.684479	0.341671	0.138426	0	0.546309	0.754549	0.290341	79.9359	4.75159	No	No	No	No	Yes	No	No	No	No	No	No	No
OPP_08829	aldehyde dehydrogenase	No	1.35215	0.964121	5.75712	0.357196	0.83138	1.95708	1.97101	108.654	4.71199	No	No	No	No	Yes	No	No	No	No	No	No	No
OPP_08827	fad binding domain protein (might be oxidoreductase)	Yes	2.28295	3.33002	1.19656	0.990928	2.88451	5.52968	6.87561	218.099	4.63386	No	No	No	No	Yes	No	No	No	No	No	No	No
OPP_08826	retinol dehydrogenase 13	No	0.212321	0.248151	0	0.160413	0.341199	0.813119	0.393838	74.3923	4.59615	No	No	No	No	Yes	No	No	No	No	No	No	No
OPP_07996	hexose transporter	No	0.546364	0.442788	0.140163	0.0482965	0.715181	1.22816	0.428947	33.4347	4.55198	No	No	No	No	Yes	No	No	No	No	No	No	No
OPP_01113	alcohol dehydrogenase	No	1.68251	1.00481	1.76788	1.63136	2.99631	11.8274	13.8115	192.626	4.53106	No	No	No	No	Yes	No	No	No	No	No	No	No	CMQ_5688	alcohol dehydrogenase 2 : GLEAN_4871
OPP_08502	allantoate permease	No	0.146295	0.454425	0.132246	0.41334	0.289741	0.0777675	0.225384	35.195	4.5147	No	No	No	No	Yes	No	No	No	No	No	No	No	CMQ_2434	allantoate permease : GLEAN_3514
OPP_02161	predicted protein	No	0.175586	0.137818	0.177385	0.126866	0.297303	0.279445	0.47667	33.4377	4.49362	No	No	No	No	Yes	No	No	No	No	No	No	No
OPP_09083	mfs allantoate transporter	No	0.4835	0.320792	0.356652	0.689298	0.782695	0.0395766	0.275152	27.0082	4.46425	No	No	No	No	Yes	No	No	No	No	No	No	No	CMQ_3707	major facilitator superfamily transporter allantoate : GLEAN_3788
OPP_01204	synaptic vesicle transporter svop	No	0.0382233	0	0.0799733	0.299363	1.49772	0.0369827	0.0427926	25.0523	4.45983	No	No	No	No	Yes	No	No	No	No	No	No	No	CMQ_1579	major facilitator superfamily MFS-1 : GLEAN_2419
OPP_08114	ncs1 nucleoside transporter family protein	No	0.162866	0.283991	0.0864664	0.0919225	0.441074	2.52632	2.39135	34.5125	4.45244	No	No	No	No	Yes	No	No	No	No	No	No	No
OPP_07147	catabolic 3-dehydroquinase	No	1.97966	1.97634	1.15864	0.780806	0.594067	0.850052	0.983688	141.383	4.44226	No	No	No	No	Yes	No	No	No	No	No	No	No
OPP_06677	predicted protein	No	0.269254	0.63013	0.117655	0.456835	0.367268	0.255483	0.569957	29.2475	4.43316	No	No	No	No	Yes	No	No	No	No	No	No	No
OPP_05542	ethanolamine utilization protein	No	7.38104	1.44638	4.99909	2.60608	3.02901	3.90783	7.80816	430.77	4.42027	No	No	No	No	Yes	No	No	No	No	No	No	No	CMQ_6546	ethanolamine utilization protein : GLEAN_6797
OPP_05543	alpha- -mannosyltransferase	Yes	0.106438	0.185851	0.0576219	0.119919	0.128441	0	0	34.6126	4.4169	No	No	No	No	Yes	No	No	No	No	No	No	No
OPP_03056	cytochrome p450 monooxygenase	Yes	0.671131	0	0.0430104	0.131695	0.14049	0.113156	0	24.9015	4.38911	No	No	No	No	Yes	No	No	No	No	No	No	No	CMQ_1732	cytochrome p450 monooxygenase : Similar to GLEAN_7183
OPP_05175	siderochrome-iron transporter	No	1.234	1.57978	0.276572	0.324169	2.66844	4.23689	4.90869	56.4069	4.38875	No	No	No	No	Yes	No	No	No	No	No	No	No
OPP_08830	amidohydrolase family protein	No	0.0714255	0	0	0	0.0879217	0	0	44.2285	4.38459	No	No	No	No	Yes	No	No	No	No	No	No	No
OPP_01947	sugar transporter	No	0.165482	0.217521	0.314028	0.375113	0.504589	0.570214	0.521427	43.9399	4.36871	No	No	No	No	Yes	No	No	No	No	No	No	No	CMQ_3956	membrane transporter : GLEAN_3665
OPP_08824	general alpha-glucoside permease	No	0	0	0	0.145024	0.155081	0.457578	0.386611	38.8629	4.31395	No	No	No	No	Yes	No	No	No	No	No	No	No
OPP_02459	general amidase	No	0.0182364	0	0.0401277	0.211189	0	0.0370578	0.0431639	18.9666	4.30116	No	No	No	No	Yes	No	No	No	No	No	No	No
OPP_02489	ammonium transporter	No	0.0239016	0.0835449	0.102255	0.0541329	0.171933	0.0460189	0.0536487	24.1449	4.28207	No	No	No	No	Yes	No	No	No	No	No	No	No	CMQ_150	ammonium transporter : GLEAN_120
OPP_07642	mfs allantoate	No	0.203259	0.461865	0.0876063	0.230697	0.6878	0.988581	0.646515	28.1464	4.26973	No	No	No	No	Yes	No	No	No	No	No	No	No	CMQ_8022	major facilitator superfamily transporter allantoate : GLEAN_6003
OPP_03111	major facilitator superfamily transporter	No	0.270833	0.105132	0.0432661	0.0912654	0.238611	0.310332	0.759572	21.5392	4.26237	No	No	No	No	Yes	No	No	No	No	No	No	No	CMQ_7681	major facilitator superfamily transporter : GLEAN_5694
OPP_03196	predicted protein	Yes	0	0.187287	0.124154	0	0.257432	0.100649	0.116733	53.8607	4.26097	No	No	No	No	Yes	No	No	No	No	No	No	No
OPP_06284	dihydrodipicolinate synthase	No	2.23253	5.92478	3.4077	2.4736	5.81644	10.5997	14.5847	275.084	4.25117	No	No	No	No	Yes	No	No	No	No	No	No	No	CMQ_5850	dihydrodipicolinate synthetase family protein : GLEAN_5541
OPP_06943	oxoglutarate 3-dioxygenase	No	0.21319	0.123612	0	0.241524	0.086515	0	0.0802845	37.1442	4.24198	No	No	No	No	Yes	No	No	No	No	No	No	No	CMQ_5354	oxoglutarate 3-dioxygenase : GLEAN_5515
OPP_07708	sugar transporter	No	0.844089	1.46791	0.098266	0.102877	0.439677	0.616403	0.411294	29.0593	4.20056	No	No	No	No	Yes	No	No	No	No	No	No	No	CMQ_7682	quinate permease : GLEAN_5840
OPP_08652	mfs transporter	No	0.416685	0.151786	0.18937	0.393107	0.630824	3.32304	2.69815	34.8654	4.20054	No	No	No	No	Yes	No	No	No	No	No	No	No
OPP_07014	urea active transporter	No	3.7815	1.38637	1.88839	1.18406	1.92554	1.06619	0.896613	98.0505	4.17367	No	No	No	No	Yes	No	No	No	No	No	No	No	CMQ_4936	urea transporter : GLEAN_3064
OPP_02460	solute symporter family transporter	No	0.41342	0.212261	0.198034	0.306349	0.326974	0.469126	0.374972	32.696	4.15317	No	No	No	No	Yes	No	No	No	No	No	No	No
OPP_02570	ketoreductase	No	6.85347	7.29502	1.1222	0.709753	4.20955	1.88535	7.34823	96.9639	4.14712	No	No	No	No	Yes	No	No	No	No	No	No	No	CMQ_2134	ketoreductase : GLEAN_3473
OPP_01951	uracil permease	No	0.0968388	0.100144	0.208082	1.59522	0.0918646	0.260121	0.258697	23.861	4.14631	No	No	No	No	Yes	No	No	No	No	No	No	No	CMQ_5146	uracil permease : GLEAN_818
OPP_01499	hexose transporter	No	0.134701	0.721134	0.283923	0.843804	0.413725	0.456455	0.384046	31.5119	4.146	No	No	No	No	Yes	No	No	No	No	No	No	No	CMQ_2419	hexose transporter : GLEAN_6588
OPP_08467	amino acid transporter	No	0	0	0	0.038877	0	0	0	15.8936	4.12507	No	No	No	No	Yes	No	No	No	No	No	No	No
OPP_00529	nucleus protein	No	0.403603	0.157593	0.795684	0.289283	1.12795	0.838808	0.496441	21.7269	4.07247	No	No	No	No	Yes	No	No	No	No	No	No	No	CMQ_2533	fungal-specific transcription factor : GLEAN_1921
OPP_06922	mfs transporter	No	0.18294	0.202879	0.0426212	0.044165	0.376308	0.418628	0.265099	16.696	4.06773	No	No	No	No	Yes	No	No	No	No	No	No	No
OPP_08670	alpha beta hydrolase fold family	No	0.677471	0.490611	0.90804	1.17681	1.57591	4.13762	2.97688	51.516	4.02142	No	No	No	No	Yes	No	No	No	No	No	No	No	CMQ_6174	alpha beta hydrolase fold family : GLEAN_194
OPP_01494	gal4-like transcription factor	No	0.463244	0.0692037	0.810004	0.0583828	0.127024	0.437002	0.208797	13.5401	4.00665	No	No	No	No	Yes	No	No	No	No	No	No	No	CMQ_2112	c6 zinc finger domain containing protein : GLEAN_3626
OPP_08738	inositol monophosphatase	No	1.1009	0.89163	0.154425	0	2.28929	1.06625	1.30927	35.7839	3.98591	No	No	No	No	Yes	No	No	No	No	No	No	No
OPP_05541	c6 zinc finger domain containing protein	No	1.32688	2.40499	2.19739	2.15174	3.43213	5.61494	6.41833	108.684	3.97346	No	No	No	No	Yes	No	No	No	No	No	No	No
OPP_09114	alpha-ketoglutarate dependent xanthine dioxygenase	No	0.206623	0.316311	0.774266	1.9702	0.24973	0.303603	0.524635	34.5959	3.96815	No	No	No	No	Yes	No	No	No	No	No	No	No	CMQ_1498	alpha-ketoglutarate dependent xanthine dioxygenase : GLEAN_2395
OPP_02622	peroxisomal copper amine oxidase	No	2.76952	8.11296	1.79525	4.0248	5.50743	2.19709	3.69611	129.759	3.95083	No	No	No	No	Yes	No	No	No	No	No	No	No	CMQ_5901	peroxisomal copper amine oxidase : GLEAN_977
OPP_06958	hexose transporter	No	0	0.105241	0.215189	1.12908	0.291193	0.865546	0.59327	20.6953	3.93808	No	No	No	No	Yes	No	No	No	No	No	No	No	CMQ_5305	sugar transporter : GLEAN_5456
OPP_00740	esterase	No	1.99637	0.4759	2.62559	0.135145	1.88736	0.929725	0.94571	28.9334	3.93628	No	No	No	No	Yes	No	No	No	No	No	No	No	CMQ_7405	alpha beta hydrolase fold-3 domain containing protein : GLEAN_5884
OPP_06519	short chain dehydrogenase	No	1.47945	1.81858	0.849198	0.788595	2.15054	2.97846	3.02792	83.2343	3.9188	No	No	No	No	Yes	No	No	No	No	No	No	No
OPP_07706	nad dependent epimerase	Yes	0.32522	1.21641	0.316995	0.083168	2.05413	0.634268	0.659054	25.0696	3.86539	No	No	No	No	Yes	No	No	No	No	No	No	No
OPP_07698	fungal transcriptional regulatory protein	No	0.367695	0.293205	1.0823	0.140009	0.762756	0.898058	1.05202	21.5959	3.8281	No	No	No	No	Yes	No	No	No	No	No	No	No
OPP_06946	sarcosine oxidase	No	0.338701	0.0915359	0.115308	0	0.255756	0.0507938	0	15.9342	3.82115	No	No	No	No	Yes	No	No	No	No	No	No	No	CMQ_427	fructosyl amine: oxygen oxidoreductase : GLEAN_7718
OPP_07205	alkaline serine protease	No	0.106939	0.51139	1.25035	0.751896	1.1762	0.298798	1.45293	15.9022	3.80515	No	No	No	No	Yes	No	No	No	No	No	No	No	CMQ_4466	alkaline serine protease : GLEAN_5283
OPP_06948	allantoate permease	No	0.508093	0.250712	0.814722	0.0931229	0.0489696	0.314341	0.0909207	12.9352	3.79162	No	No	No	No	Yes	No	No	No	No	No	No	No
OPP_03063	general amidase	No	6.43043	3.84208	9.46176	2.10074	3.87935	8.69691	10.7877	117.224	3.72752	No	No	No	No	Yes	No	No	No	No	No	No	No	CMQ_6980	fatty-acid amide hydrolase : GLEAN_2040
OPP_07705	arylacetamide deacetylase	No	0.448254	0.353953	0.208145	0.150686	0.988607	0.460392	0.461228	25.3951	3.72142	No	No	No	No	Yes	No	No	No	No	No	No	No
OPP_03956	amidohydrolase domain containing protein	No	0.639401	0.04752	0.466543	0.0607297	0.131204	0.422881	0.0617342	14.0632	3.69984	No	No	No	No	Yes	No	No	No	No	No	No	No	CMQ_4975	amidohydrolase domain containing protein : GLEAN_3066
OPP_07997	major facilitator superfamily transporter	No	1.03029	2.18697	0.86888	2.16976	3.11996	4.07662	2.91495	57.2404	3.69841	No	No	No	No	Yes	No	No	No	No	No	No	No	CMQ_3555	metabolite transport protein : GLEAN_3983
OPP_03062	mfs transporter	No	1.9334	1.72574	0.968102	1.39509	1.71233	2.50522	1.4755	60.4576	3.6876	No	No	No	No	Yes	No	No	No	No	No	No	No	CMQ_7408	major facilitator superfamily transporter : GLEAN_1291
OPP_05546	2-haloalkanoic acid dehalogenase	No	0.215294	0	0	0	0	0	0.119799	29.1223	3.67968	No	No	No	No	Yes	No	No	No	No	No	No	No	CMQ_3024	2-haloalkanoic acid dehalogenase : GLEAN_6262
OPP_07707	salicylate hydroxylase (salicylate 1-monooxygenase)	Yes	0	0.0949645	0.0567192	0	0.0655914	0.158505	0.0615176	14.0134	3.65807	No	No	No	No	Yes	No	No	No	No	No	No	No	CMQ_7030	salicylate hydroxylase : GLEAN_4838
OPP_07522	mfs transporter	No	0.0209461	0	0	0.0946607	0	0.0821226	0	9.04755	3.62523	No	No	No	No	Yes	No	No	No	No	No	No	No	CMQ_3844	major facilitator superfamily transporter : GLEAN_8123
OPP_06944	fungal specific transcription factor domain protein	No	0.505416	1.14564	0.281996	0.955277	0.966623	0.89414	0.974677	21.6767	3.61463	No	No	No	No	Yes	No	No	No	No	No	No	No	CMQ_5218	c6 zinc finger domain containing protein : GLEAN_5514
OPP_04208	ammonium transporter	No	3.57821	1.52971	0.782339	0.70445	1.12988	0.650838	0.527923	39.3401	3.60611	No	No	No	No	Yes	No	No	No	No	No	No	No
OPP_05176	alpha beta hydrolase fold family	No	5.27296	4.35918	6.44822	2.19736	4.26414	7.27656	6.61158	94.941	3.54847	No	No	No	No	Yes	No	No	No	No	No	No	No
OPP_07998	xaa-pro dipeptidase	No	1.16833	2.44993	3.02156	1.44035	5.94162	2.84817	3.08335	59.7683	3.53433	No	No	No	No	Yes	No	No	No	No	No	No	No	CMQ_3306	proline dipeptidase : GLEAN_7948
OPP_01514	amino acid permease	No	0.204549	0.276101	0.305077	0.0452495	0.425918	0.151132	0	9.38916	3.53288	No	No	No	No	Yes	No	No	No	No	No	No	No	CMQ_4438	agp3-like amino acid permease : Similar to GLEAN_5337
OPP_01491	isoflavone reductase family protein	Yes	0.26375	0.132531	0.0817035	0.0856455	0.183553	0.145209	0	16.3897	3.477	No	No	No	No	Yes	No	No	No	No	No	No	No	CMQ_2333	isoflavone reductase family protein : GLEAN_6584
OPP_08737	catabolic 3-dehydroquinase	No	1.06639	0.333626	0.61007	0	0.911721	0.853962	0.394048	49.6733	3.47365	No	No	No	No	Yes	No	No	No	No	No	No	No
OPP_04779	aflatoxin b1 aldehyde reductase member 2	No	9.96556	14.9304	10.7788	4.04382	15.4621	11.0547	13.037	159.735	3.46835	No	No	No	No	Yes	No	No	No	No	No	No	No
OPP_07695	like protein	No	0.209473	0.21934	0.181644	0.0939795	0.506041	0.160524	0.280617	18.0092	3.4588	No	No	No	No	Yes	No	No	No	No	No	No	No	CMQ_5226	NmrA-like protein : GLEAN_5510
OPP_08189	cellobiose dehydrogenase	Yes	0.067441	0.176078	0.0970964	0.0750861	1.29008	418.322	459.186	25.3323	6.23616	No	No	No	No	No	Yes	Yes	No	No	No	No	No	CMQ_5179	glucose-methanol-choline oxidoreductase : GLEAN_859
OPP_07005	hexose transporter	No	11.354	18.5194	19.2658	11.4003	20.8863	3377.6	4801.75	326.31	5.44089	No	No	No	No	No	Yes	Yes	No	No	No	No	No
OPP_00551	glycoside hydrolase family 7 protein	Yes	0.134447	0.673908	0.483814	0.504305	12.3462	3262.61	4731.78	56.8534	7.07523	No	No	No	No	No	Yes	No	No	Yes	No	No	No	CMQ_4971	beta-cellobiosidase : GLEAN_4166
OPP_07155	glycoside hydrolase family 61 protein	Yes	0	0.0904064	0	0	8.94045	2356.04	3130.72	31.2475	6.59397	No	No	No	No	No	Yes	No	No	Yes	No	No	No
OPP_03064	carbohydrate-binding module family 1 protein	Yes	0.229612	0	0	0.392774	6.31317	1656.38	1968.84	23.8901	6.24664	No	No	No	No	No	Yes	No	No	Yes	No	No	No
OPP_05331	mfs sugar	No	0	0.143362	0	0	1.66451	753.887	916.515	4.83995	6.24147	No	No	No	No	No	Yes	No	No	Yes	No	No	No
OPP_00157	glycoside hydrolase family 6 protein	Yes	0.0532198	0.329605	0.0572784	1.80718	13.7388	3986.11	6097.59	17.9678	7.2491	No	No	No	No	No	Yes	No	No	No	No	No	No
OPP_03234	glycoside hydrolase family 61 protein	Yes	0.204089	0.247448	0.0741192	1.10161	4.08875	1516.28	1499.69	32.7187	6.45113	No	No	No	No	No	Yes	No	No	No	No	No	No
OPP_04889	trichothecene 3-o-acetyltransferase	No	3.25595	2.35539	0.235181	0.242106	5.15713	437.509	1374.77	6.26737	6.25768	No	No	No	No	No	Yes	No	No	No	No	No	No	CMQ_3565	trichothecene 3-o-acetyltransferase : GLEAN_3834
OPP_04892	alpha beta-hydrolase	Yes	1.41656	4.33906	0.359306	0.426072	3.52216	159.118	1051.77	1.55386	5.93404	No	No	No	No	No	Yes	No	No	No	No	No	No
OPP_08363	endo- -beta-xylanase	Yes	0.866365	1.24341	0.433578	0.98817	5.61215	1021.93	1184.41	11.0944	5.9058	No	No	No	No	No	Yes	No	No	No	No	No	No
OPP_03812	carbohydrate-binding module family 1 protein	Yes	0.533338	0.431753	0	0	2.27295	943.517	1054.9	9.51846	5.79702	No	No	No	No	No	Yes	No	No	No	No	No	No
OPP_02815	ferric reductase like transmembrane component	No	0.0685155	0.662828	0.221479	0.269894	1.37688	184.637	171.19	2.42547	5.69937	No	No	No	No	No	Yes	No	No	No	No	No	No	CMQ_5950	ferric reductase transmembrane component 5 : GLEAN_4823
OPP_01106	glycoside hydrolase family 3 protein	Yes	0.428187	0.694085	0.413275	0.371175	2.38279	451.527	507.39	1.45541	5.64327	No	No	No	No	No	Yes	No	No	No	No	No	No
OPP_04890	secreted protein	No	49.1987	11.6221	0	1.57522	21.0233	771.46	2061.53	14.3838	5.61309	No	No	No	No	No	Yes	No	No	No	No	No	No	CMQ_6329	hypothetical protein : GLEAN_4560
OPP_02966	cellulose-growth-specific protein	No	3.44334	0.747085	15.4067	3.4871	4.78199	978.248	1048.48	3.33268	5.58258	No	No	No	No	No	Yes	No	No	No	No	No	No
OPP_00567	glycoside hydrolase family 61 protein	Yes	0.59755	0.934179	0.509418	1.09675	2.60678	713.13	442.253	4.02868	5.51197	No	No	No	No	No	Yes	No	No	No	No	No	No
OPP_08154	mfs quinate	No	2.83316	1.6125	0.255945	0.836266	0.849869	182.114	194.845	8.80936	5.24763	No	No	No	No	No	Yes	No	No	No	No	No	No	CMQ_5114	major facilitator superfamily transporter quinate : GLEAN_851
OPP_02099	cbd9-like protein	Yes	5.05266	15.6087	16.3692	17.7546	23.3559	1263.13	1685.07	76.4711	4.82884	No	No	No	No	No	Yes	No	No	No	No	No	No
OPP_02723	candidate effector 16	Yes	0.48469	0.30722	0.788299	0.811638	0.844913	83.2942	117.528	0.0772421	4.79119	No	No	No	No	No	Yes	No	No	No	No	No	No
OPP_05591	endoglucanase 1	Yes	0.486961	0.204502	0.125455	0.39056	0.210705	65.9945	68.728	3.37228	4.71209	No	No	No	No	No	Yes	No	No	No	No	No	No
OPP_06607	hypothetical protein	Yes	0.236823	0	5.33469	4.31645	1.04348	108.28	117.842	1.85571	4.6953	No	No	No	No	No	Yes	No	No	No	No	No	No
OPP_08861	starch binding domain-containing protein	Yes	2.59296	0.301126	0	0.380047	0.204806	47.5872	72.6889	0.373693	4.58359	No	No	No	No	No	Yes	No	No	No	No	No	No
OPP_07982	glycoside hydrolase family 2 protein	Yes	1.00633	1.02886	0.717597	0.66581	1.21715	77.0542	81.3116	3.11202	4.23739	No	No	No	No	No	Yes	No	No	No	No	No	No
OPP_00773	hypothetical protein	Yes	0	0.621778	0	0.571821	1.44359	129.165	125.694	2.56663	4.00629	No	No	No	No	No	Yes	No	No	No	No	No	No
OPP_02429	fungal specific transcription factor domain-containing protein	No	5.97285	4.30805	10.832	3.39382	6.87979	122.56	180.029	8.31943	3.82601	No	No	No	No	No	Yes	No	No	No	No	No	No
OPP_04980	glycoside hydrolase family 45 protein	Yes	2.25145	0.672261	3.45338	5.68954	4.47706	68.6446	78.1582	1.81887	3.76307	No	No	No	No	No	Yes	No	No	No	No	No	No
OPP_08190	glycoside hydrolase family 61 protein	Yes	0.266354	0	0	0.724652	5.85345	1992.47	2166.04	361.759	6.27208	No	No	No	No	No	No	Yes	No	No	No	No	No
OPP_08727	mfs maltose	No	5.16713	0.466585	3.10213	0.0435678	11.0522	369.578	472.924	521.552	6.21906	No	No	No	No	No	No	Yes	No	No	No	No	No	CMQ_1020	maltose permease : GLEAN_7175
OPP_01568	alcohol oxidase	No	0.37434	0.487854	0.278089	0.130617	2.963	278.55	484.101	146.808	6.00682	No	No	No	No	No	No	Yes	No	No	No	No	No	CMQ_7011	alcohol oxidase : GLEAN_6814
OPP_05419	glycoside hydrolase family 3 protein	No	0.332489	1.62656	0.662747	0.147372	1.09992	302.879	299.771	98.0009	5.7772	No	No	No	No	No	No	Yes	No	No	No	No	No
OPP_01012	mfs lactose	No	5.98689	3.53975	3.06665	0.483922	4.96417	803.063	820.473	380.076	5.74686	No	No	No	No	No	No	Yes	No	No	No	No	No	CMQ_7297	major facilitator superfamily transporter lactose : GLEAN_1106
OPP_02051	high-affinity glucose transporter	No	0.450028	0.0345587	0	0	0.998525	101.813	131.157	141.874	5.6158	No	No	No	No	No	No	Yes	No	No	No	No	No	CMQ_1159	sugar transporter : GLEAN_7575
OPP_01250	hexose transporter protein	No	2.51217	0.579531	0.223362	0.421115	2.26916	226.61	303.568	209.143	5.52507	No	No	No	No	No	No	Yes	No	No	No	No	No
OPP_01969	glycoside hydrolase family 115 protein	Yes	0.626509	0.127362	0.391892	0.98826	0.628972	65.0506	100.612	22.9133	5.28497	No	No	No	No	No	No	Yes	No	No	No	No	No
OPP_04954	mfs quinate	No	1.04848	0.11731	0.094532	0.150718	1.63656	68.305	83.5089	86.3902	5.09406	No	No	No	No	No	No	Yes	No	No	No	No	No
OPP_04657	feruloyl esterase b	Yes	0.918972	0.269346	1.97925	0.347462	0.653905	23.7388	24.1176	165.637	4.99082	No	No	No	No	No	No	Yes	No	No	No	No	No
OPP_07247	xylosidase arabinosidase	No	1.82256	0.73926	6.0203	1.33125	2.19437	220.208	245.691	102.691	4.83188	No	No	No	No	No	No	Yes	No	No	No	No	No
OPP_01430	aldose 1-epimerase	Yes	1.29401	0.465686	0.232508	0.237572	1.26713	55.3848	105.308	102.48	4.82391	No	No	No	No	No	No	Yes	No	No	No	No	No	CMQ_4402	aldose 1-epimerase : GLEAN_752
OPP_03567	alpha-l-arabinofuranosidase axha-2	Yes	1.01093	0.932117	1.79519	2.01676	2.40913	266.76	252.193	115.699	4.76446	No	No	No	No	No	No	Yes	No	No	No	No	No
OPP_06805	alpha-galactosidase	Yes	1.96709	2.07353	3.99091	0.324304	3.13831	65.1269	99.874	43.4659	4.67444	No	No	No	No	No	No	Yes	No	No	No	No	No
OPP_07299	allantoate permease	No	0.703279	0.0703269	0	0.410397	0.820611	13.212	17.2651	32.4865	4.47386	No	No	No	No	No	No	Yes	No	No	No	No	No	CMQ_3126	allantoate permease : GLEAN_6431
OPP_06833	hypothetical protein	No	4.31212	3.81465	7.35625	1.72736	4.3919	183.382	191.563	97.0252	4.21769	No	No	No	No	No	No	Yes	No	No	No	No	No
OPP_04411	dihydroxyacetone kinase	No	0.0684183	0.184668	0.22672	0	0.512341	7.30693	15.8168	5.95269	3.94146	No	No	No	No	No	No	Yes	No	No	No	No	No
OPP_00660	glycoside hydrolase family 43 protein	No	0.636475	0.772506	1.09445	0.833914	1.64414	44.0835	64.4055	16.7187	3.85553	No	No	No	No	No	No	Yes	No	No	No	No	No
OPP_06302	homeobox domain-containing protein	No	0.567192	0.432017	0.341195	0.285822	0.362719	16.4799	24.1745	6.20056	3.78783	No	No	No	No	No	No	Yes	No	No	No	No	No	CMQ_5862	homeobox transcription factor : GLEAN_1001
OPP_04410	ribose 5-phosphate isomerase	No	0.0951846	0.645164	0.589405	0	0.878214	19.694	30.3867	43.8146	3.67514	No	No	No	No	No	No	Yes	No	No	No	No	No
OPP_02426	benzoate 4-monooxygenase cytochrome p450	No	0.0753625	0.0328598	0.0409617	0	3.85986	47.1438	7.85521	83.9458	5.34312	No	No	No	No	No	No	No	No	Yes	No	No	No	CMQ_5365	cytochrome p450 monooxygenase : GLEAN_5485
OPP_06345	d-mandelate	No	0.196223	0.228231	0	0.0737056	3.88784	2.41568	5.52117	29.3367	4.1004	No	No	No	No	No	No	No	No	Yes	No	No	No
OPP_00749	methyltransferase type 11	No	0.624114	123.985	0	0.182524	282.174	0.773942	1.25688	0.575154	5.44135	No	No	No	No	No	No	No	No	No	Yes	No	No
OPP_02163	hypothetical protein	No	104.761	1766.59	1.8792	288.371	3162.85	19.3413	31.7905	0.2508	6.29086	No	No	No	No	No	No	No	No	No	No	No	No
OPP_06125	cipc-like antibiotic response protein	No	1723.13	97.1022	3366.53	1590.86	7717.08	3.41218	22.0504	1085.55	5.91068	No	No	No	No	No	No	No	No	No	No	No	No
OPP_02085	major allergen asp f 2-like protein	Yes	26.0795	5085.46	2.29036	694.3	120.118	24.6869	35.4081	2.50128	5.89621	No	No	No	No	No	No	No	No	No	No	No	No
OPP_04952	mei5 protein	No	1.39947	45.3868	0.128575	0.100204	223.087	92.9489	136.85	164.975	5.72091	No	No	No	No	No	No	No	No	No	No	No	No
OPP_00688	mfs glucose	No	5.87055	0.176566	1.55559	0.091811	4.54515	76.2806	222.915	26.4407	5.67627	No	No	No	No	No	No	No	No	No	No	No	No
OPP_05056	glycoprotein x	No	31.6997	178.054	0.230649	16.691	167.698	134.297	324.338	99.3763	5.64146	No	No	No	No	No	No	No	No	No	No	No	No
OPP_01076	hypothetical protein	No	719.554	574.171	0.790594	7.05282	430.976	556.494	1205.76	917.09	5.62404	No	No	No	No	No	No	No	No	No	No	No	No
OPP_02162	manganese superoxide dismutase	No	297.15	2958.25	2.33105	950.078	2765.67	36.5529	70.5873	3.01761	5.62035	No	No	No	No	No	No	No	No	No	No	No	No
OPP_07585	pyruvate decarboxylase	No	93.6542	504.761	17.9021	5532.1	659.994	176.985	480.213	70.9773	5.61589	No	No	No	No	No	No	No	No	No	No	No	No	CMQ_1981	pyruvate decarboxylase : GLEAN_1470
OPP_01052	fad binding domain-containing protein	No	77.2684	833.534	0.730259	296.282	352.25	7.48451	14.8362	1.17658	5.55889	No	No	No	No	No	No	No	No	No	No	No	No
OPP_04406	glycoside hydrolase family 28 protein	Yes	0.164486	0.460477	2.44984	145.47	15.2248	0.0454551	0.157654	0.566172	5.53654	No	No	No	No	No	No	No	No	No	No	No	No	CMQ_2967	rhamnogalacturonase a : GLEAN_6147
OPP_07968	short-chain dehydrogenase reductase sdr	No	0.506917	84.3519	0.254734	391.104	113.464	12.4745	81.2018	0.67645	5.53028	No	No	No	No	No	No	No	No	No	No	No	No	CMQ_4345	short chain dehydrogenase reductase : GLEAN_5145
OPP_01531	nacht domain protein	No	15.3062	1.17579	0.0173684	0.177709	0.370731	2.59016	29.8834	1.58513	5.48465	No	No	No	No	No	No	No	No	No	No	No	No	CMQ_8166	nacht domain containing protein : GLEAN_3078
OPP_04234	alpha-n-arabinofuranosidase a	Yes	0.0322865	0.0845242	0.210135	1.61593	1.07572	34.9986	93.7605	4.009	5.46502	No	No	No	No	No	No	No	No	No	No	No	No	CMQ_6091	alpha-n-arabinofuranosidase a precursor : GLEAN_4814
OPP_00602	glycoside hydrolase	Yes	6.12905	307.768	0.234981	4.22773	102.188	8.73787	13.3931	5.45164	5.43763	No	No	No	No	No	No	No	No	No	No	No	No	CMQ_6950	glycoside hydrolase, family 43 : GLEAN_2213
OPP_07861	d-xylulose 5-phosphate d-fructose 6-phosphate phosphoketolase-like protein	No	280.083	1803.13	23.1936	5028.84	1052.5	314.926	731.637	324.222	5.42108	No	No	No	No	No	No	No	No	No	No	No	No	CMQ_1977	xylulose-5-phosphate phosphoketolase : GLEAN_6516
OPP_04365	efflux pump antibiotic resistance	No	42.8256	345.407	0.424176	0.368593	204.293	118.804	116.9	120.45	5.419	No	No	No	No	No	No	No	No	No	No	No	No
OPP_01109	hypothetical protein	Yes	0.406413	0.454493	9.74108	39.5529	0.827351	139.171	240.392	0.115029	5.40238	No	No	No	No	No	No	No	No	No	No	No	No	CMQ_2256	hypothetical protein : GLEAN_3597
OPP_06800	terpenoid synthase	No	242.184	1.82729	0.325395	0.240531	72.979	78.076	44.6684	151.453	5.39265	No	No	No	No	No	No	No	No	No	No	No	No
OPP_06648	predicted protein	No	19.8044	32.5557	0.31984	0.226836	59.5971	41.0429	45.2266	216.943	5.38419	No	No	No	No	No	No	No	No	No	No	No	No
OPP_05963	hypothetical protein	No	2.35565	97.711	1.4044	1194.81	260.576	1.81647	43.5881	5.69154	5.38051	No	No	No	No	No	No	No	No	No	No	No	No
OPP_04614	hypothetical protein	No	4.2424	18.5487	0.727338	582.61	181.32	13.4058	165.871	4.91774	5.35578	No	No	No	No	No	No	No	No	No	No	No	No
OPP_08410	predicted protein	No	25.6232	171.532	0.205735	0.214713	44.22	45.4686	110.353	277.315	5.34853	No	No	No	No	No	No	No	No	No	No	No	No
OPP_01562	Dehydrin (type DHN1)	No	1.94018	365.961	3.03137	1475.77	303.583	48.4179	411.661	3.25894	5.32641	No	No	No	No	No	No	No	No	No	No	No	No
OPP_03398	dna helicase	Yes	11.4271	179.353	0.506043	371.047	54.6286	1.65233	3.25042	0.452746	5.31877	No	No	No	No	No	No	No	No	No	No	No	No
OPP_08007	hypothetical protein	No	8.01949	8.69165	0.0559651	1.38175	21.6674	23.8177	31.931	114.369	5.30738	No	No	No	No	No	No	No	No	No	No	No	No	CMQ_3914	hypothetical protein : GLEAN_8007
OPP_04796	predicted protein	No	41.0707	220.215	4.92471	1047	801.084	753.015	3732.38	90.5483	5.29222	No	No	No	No	No	No	No	No	No	No	No	No
OPP_01057	cytochrome p450	No	6.38834	45.6692	0.258297	1.46419	210.859	3.83013	7.02864	165.314	5.2887	No	No	No	No	No	No	No	No	No	No	No	No
OPP_02081	transaldolase	No	8.27262	10.0072	0.808315	0.130154	154.827	6.55324	16.53	101.213	5.28254	No	No	No	No	No	No	No	No	No	No	No	No
OPP_06220	brefeldin a resistance protein	No	7.05628	135.325	0.200707	0.19432	7.26432	24.8194	21.0245	114.57	5.27909	No	No	No	No	No	No	No	No	No	No	No	No
OPP_06856	proline oxidase	No	6.16779	4.02678	0.328144	1.59876	21.9848	44.1069	76.6223	243.969	5.2674	No	No	No	No	No	No	No	No	No	No	No	No
OPP_01072	tat pathway signal sequence	No	189.473	219.006	0.43884	1.77552	137.858	176.132	345.775	278.766	5.26674	No	No	No	No	No	No	No	No	No	No	No	No
OPP_00823	polyketide synthase	No	34.6561	268.21	0.581726	3.98016	216.747	19.0665	100.547	364.192	5.26251	No	No	No	No	No	No	No	No	No	No	No	No	CMQ_2546	polyketide synthase : GLEAN_1845
OPP_06669	steroid monooxygenase	No	8.62257	2.13437	19.0233	0.316502	23.6153	144.824	222.1	160.843	5.26043	No	No	No	No	No	No	No	No	No	No	No	No	CMQ_5356	steroid monooxygenase : GLEAN_5484
OPP_05898	laccase precursor	Yes	6.29377	8.41264	0.218592	0.0737274	5.31264	0.730249	4.37943	82.1134	5.24456	No	No	No	No	No	No	No	No	No	No	No	No
OPP_01284	amino acid transporter	No	61.883	53.5518	2.93438	0.972534	95.0083	200.227	233.788	629.58	5.2406	No	No	No	No	No	No	No	No	No	No	No	No
OPP_04045	copper amine oxidase	Yes	116.923	4.35465	2.04183	0	0.1719	0.325019	1.53241	72.0879	5.22115	No	No	No	No	No	No	No	No	No	No	No	No	CMQ_3776	membrane copper amine oxidase : GLEAN_7947
OPP_00820	versicolorin reductase	No	643.975	1304.86	6.65957	27.9246	634.191	123.676	524.762	3596.62	5.19836	No	No	No	No	No	No	No	No	No	No	No	No	CMQ_2887	tetrahydroxynaphthalene reductase : GLEAN_6216
OPP_01073	hypothetical protein	No	147.544	205.148	0.333412	3.12974	129.709	125.09	238.201	215.629	5.17856	No	No	No	No	No	No	No	No	No	No	No	No
OPP_08062	hypothetical protein	No	8.164	48.5417	1.09852	1833.2	131.738	4.39873	312.859	2.24749	5.17783	No	No	No	No	No	No	No	No	No	No	No	No
OPP_01542	opt oligopeptide transporter	No	0.817509	1.0737	1.25448	4.61497	0.0286691	43.0637	15.1268	20.6986	5.17147	No	No	No	No	No	No	No	No	No	No	No	No	CMQ_6779	opt peptide transporter : GLEAN_6972
OPP_01075	specific serine endopeptidase	Yes	1490.37	1503.98	5.54916	16.0394	921.628	1299.36	3024.9	1426.75	5.17024	No	No	No	No	No	No	No	No	No	No	No	No
OPP_02424	nad binding rossmann fold	No	13.9376	3.35498	0.324423	0.343665	13.1424	67.9241	42.9452	211.298	5.13637	No	No	No	No	No	No	No	No	No	No	No	No	CMQ_7575	rossmann fold protein : GLEAN_1312
OPP_02577	nad-dependent 15-hydroxyprostaglandin dehydrogenase	No	5.45554	103.652	0.0812166	4.00206	127.556	24.0583	47.5299	49.9437	5.13534	No	No	No	No	No	No	No	No	No	No	No	No	CMQ_3476	short chain dehydrogenase reductase : GLEAN_3653
OPP_02710	tetrahydroxynaphthalene reductase	No	275.633	235.362	4.15197	2.33439	30.4553	30.7027	100.363	1201.42	5.10852	No	No	No	No	No	No	No	No	No	No	No	No	CMQ_4932	tetrahydroxynaphthalene reductase : GLEAN_4160
OPP_04346	maltose permease	No	2.97487	4.91051	0.268038	5.83863	4.37704	13.2792	29.078	156.999	5.10693	No	No	No	No	No	No	No	No	No	No	No	No	CMQ_5885	major facilitator superfamily transporter maltose permease : GLEAN_945
OPP_05680	rna interference and gene silencing protein	No	1.29422	3.20848	0.0203504	0.1052	7.23172	23.9065	30.4966	27.4971	5.10284	No	No	No	No	No	No	No	No	No	No	No	No	CMQ_7771	RNA interference and gene silencing protein : GLEAN_1483
OPP_06090	hypothetical protein	No	0.398041	16.9395	0.113532	76.6577	10.5771	0.181271	0.150515	0.389678	5.10242	No	No	No	No	No	No	No	No	No	No	No	No
OPP_07511	hypothetical protein	No	3.07455	13.3265	0.267671	62.3753	53.0343	29.5383	150.619	101.205	5.0879	No	No	No	No	No	No	No	No	No	No	No	No	CMQ_3896	hypothetical protein : GLEAN_7845
OPP_07415	zinc-regulated transporter 1	No	76.1683	1772.74	3.70787	957.207	785.598	42.7378	173.444	14.8333	5.08522	No	No	No	No	No	No	No	No	No	No	No	No
OPP_06813	myosin-cross-reactive antigen	No	18.4295	109.008	0.878998	435.174	121.319	73.0697	304.028	5.68786	5.08461	No	No	No	No	No	No	No	No	No	No	No	No	CMQ_4267	myosin-cross-reactive antigen family protein : GLEAN_597
OPP_05475	gp24-like protein	Yes	9.58167	20.3391	0.118991	0	0.264277	0.625849	2.66699	172.101	5.07865	No	No	No	No	No	No	No	No	No	No	No	No
OPP_07142	cobw domain-containing protein	Yes	149.837	1472.43	13.2246	381.485	625.31	8.56166	17.9833	3.56	5.07097	No	No	No	No	No	No	No	No	No	No	No	No
OPP_03582	integral membrane protein pth11	No	2.32221	101.773	0.116472	79.1333	87.851	23.9384	41.174	4.84894	5.05932	No	No	No	No	No	No	No	No	No	No	No	No	CMQ_8132	pth11-like integral membrane protein : GLEAN_4447
OPP_03347	predicted protein	Yes	673.137	74.6199	4.16097	1.49861	17.1897	63.4993	73.4892	183.734	5.02771	No	No	No	No	No	No	No	No	No	No	No	No
OPP_02082	fad binding domain containing protein	Yes	29.0988	316.142	0.879717	250.287	379.669	78.3891	252.281	29.0474	5.02515	No	No	No	No	No	No	No	No	No	No	No	No	CMQ_5182	FAD linked oxidase : GLEAN_5438
OPP_06329	hypothetical protein	No	165.634	680.373	9.81456	2046.82	1120.69	766.99	3893.7	185.458	5.01358	No	No	No	No	No	No	No	No	No	No	No	No	CMQ_2358	hypothetical protein : GLEAN_3476
OPP_04345	tpa_inf: gpr1 fun34 -class plasma membrane protein	No	76.5424	26.5436	120.728	0.348746	146.116	208.798	51.0248	199.114	4.94864	No	No	No	No	No	No	No	No	No	No	No	No
OPP_08281	glucose-repressible protein	No	9518.64	2758.8	2689.03	55.107	4446.98	9686.38	8893.28	3756.47	4.93841	No	No	No	No	No	No	No	No	No	No	No	No
OPP_00626	mfs monocarboxylate	No	377.995	1183.76	7.09586	21.5408	1252.48	196.301	417.784	3.498	4.9302	No	No	No	No	No	No	No	No	No	No	No	No	CMQ_5319	major facilitator superfamily transporter monocarboxylate : GLEAN_5500
OPP_06748	globin-like protein	No	31.5412	96.4822	1.21274	403.949	362.703	67.6043	440.486	13.2126	4.91286	No	No	No	No	No	No	No	No	No	No	No	No	CMQ_2395	hypothetical protein : GLEAN_3534
OPP_03397	potentail helicase mov-10	No	10.4908	163.156	0.890584	318.604	60.126	3.59445	4.27376	4.05588	4.90418	No	No	No	No	No	No	No	No	No	No	No	No
OPP_06829	glycoside hydrolase family 94 protein	No	17.5103	9.51252	3.76172	0.960166	12.2504	280.978	337.497	82.7818	4.88318	No	No	No	No	No	No	No	No	No	No	No	No
OPP_02428	myo-inositol transporter	No	0.637631	0.245877	0.0439983	0	0.241374	48.1505	4.87118	41.0429	4.88087	No	No	No	No	No	No	No	No	No	No	No	No	CMQ_5147	myo-inositol transporter : GLEAN_5486
OPP_02002	endo- -beta-glucanase	Yes	4.91217	0.639311	0.0522135	0.918914	1.70477	40.8934	57.109	1.07732	4.87927	No	No	No	No	No	No	No	No	No	No	No	No	CMQ_6179	beta-glucanase : GLEAN_4573
OPP_09046	fumarylacetoacetate hydrolase	No	29.4043	49.5487	1.29559	0.543852	30.1391	9.15066	25.4922	219.169	4.87103	No	No	No	No	No	No	No	No	No	No	No	No	CMQ_4198	fumarylacetoacetate hydrolase family protein : GLEAN_8247
OPP_04197	flavin-containing monooxygenase	No	0.414655	1.26504	0.0659547	2.64789	2.83443	19.4612	17.5385	44.0415	4.86354	No	No	No	No	No	No	No	No	No	No	No	No
OPP_04682	predicted protein	No	0.845099	5.2848	0.153854	0.0394275	19.4594	24.1895	40.5064	40.4017	4.85538	No	No	No	No	No	No	No	No	No	No	No	No
OPP_00824	iron transport multicopper oxidase fet3	Yes	398.863	965.147	3.26807	47.4881	603.137	136.809	474.269	821.228	4.84934	No	No	No	No	No	No	No	No	No	No	No	No	CMQ_3183	iron transport multicopper oxidase fet3 precursor : GLEAN_1844
OPP_06602	hypothetical protein	Yes	238.254	238.703	1.0873	0.73974	14.8891	16.8477	71.1452	98.0139	4.8429	No	No	No	No	No	No	No	No	No	No	No	No
OPP_08316	benzoate 4-monooxygenase cytochrome p450	No	1.66247	0.190762	0.526458	0	0.735097	10.0648	2.8331	85.5929	4.82985	No	No	No	No	No	No	No	No	No	No	No	No	CMQ_1154	benzoate 4-monooxygenase cytochrome p450 : Similar to GLEAN_2304
OPP_03474	predicted protein	No	1.81703	85.1013	0.0838234	1.96115	17.5919	42.2693	15.1069	4.36803	4.82599	No	No	No	No	No	No	No	No	No	No	No	No
OPP_01681	small s protein	No	5.58434	48.2239	0.128482	20.9562	24.2686	18.152	15.5108	30.9832	4.80723	No	No	No	No	No	No	No	No	No	No	No	No
OPP_04829	hypothetical protein	No	21.5332	19.0483	0.609256	0.0375886	16.336	11.0641	16.864	36.1096	4.80356	No	No	No	No	No	No	No	No	No	No	No	No
OPP_07153	scytalone dehydratase	No	323.278	477.383	4.35192	25.1738	255.296	36.4117	159.444	1327.13	4.80355	No	No	No	No	No	No	No	No	No	No	No	No	CMQ_16	scytalone dehydratase : GLEAN_4400
OPP_02602	predicted protein	Yes	4375.62	584.997	22.279	1754.48	1770.41	3147.79	3317.22	144.213	4.80347	No	No	No	No	No	No	No	No	No	No	No	No
OPP_04811	animal haem peroxidase superfamily	No	2.27043	22.8541	0.219809	0.257235	51.5695	8.35967	17.7695	64.891	4.80013	No	No	No	No	No	No	No	No	No	No	No	No
OPP_04137	zinc-binding dehydrogenase	No	0.879098	25.8413	0.520498	171.08	44.8472	3.7044	19.5085	3.95877	4.78744	No	No	No	No	No	No	No	No	No	No	No	No
OPP_01121	predicted protein	Yes	86.2255	13.348	1.70249	662.156	29.2267	34.582	77.3231	17.6622	4.78718	No	No	No	No	No	No	No	No	No	No	No	No
OPP_02929	hypothetical protein	No	6.82658	48.8602	0.135134	0.103636	3.90149	4.03407	3.36129	0.586398	4.77565	No	No	No	No	No	No	No	No	No	No	No	No	CMQ_1585	sphingomyelinase family : GLEAN_7531
OPP_02743	antigenic cell wall galactomannoprotein	Yes	4.33209	0.300874	2.53086	0.200007	1.03325	24.2243	181.749	33.8302	4.76884	No	No	No	No	No	No	No	No	No	No	No	No
OPP_04654	glycoside hydrolase family 5 protein	Yes	9.58225	23.8465	0	0.917573	15.1778	173.35	259.331	19.836	4.75656	No	No	No	No	No	No	No	No	No	No	No	No	CMQ_3397	extracellular endoglucanase : GLEAN_3958
OPP_01675	ankyrin repeat containing protein	No	15.3096	246.26	0.887858	92.3328	170.575	41.5254	34.6573	31.0323	4.75621	No	No	No	No	No	No	No	No	No	No	No	No
OPP_06132	protein kinase	No	4.55797	42.9236	0.37626	1.00115	41.2099	43.5007	61.4096	117.833	4.75414	No	No	No	No	No	No	No	No	No	No	No	No
OPP_04801	hypothetical protein	No	0.5351	0.776862	0.185155	31.7824	2.09164	59.0707	76.1477	0.613234	4.75281	No	No	No	No	No	No	No	No	No	No	No	No
OPP_01671	major facilitator superfamily transporter	No	22.5527	85.4271	0.926154	0.251006	38.9386	11.3777	8.54912	21.1088	4.7485	No	No	No	No	No	No	No	No	No	No	No	No	CMQ_6875	efflux pump antibiotic resistance protein : GLEAN_6823
OPP_07332	predicted protein	No	124.493	431.497	16.0685	15.0367	35.2229	44.7227	43.0667	1.55041	4.74416	No	No	No	No	No	No	No	No	No	No	No	No	CMQ_7111	hypothetical protein : GLEAN_1047
OPP_02425	nadph-cytochrome p450 reductase	No	0.401528	0.024078	0.0305233	0.0310981	0.73552	10.9234	2.56729	25.4446	4.73353	No	No	No	No	No	No	No	No	No	No	No	No	CMQ_5370	NADPH cytochrome p450 reductase : GLEAN_838
OPP_08808	predicted protein	No	12.298	21.7545	0.143689	8.75628	41.0408	28.9065	49.9725	80.5001	4.72849	No	No	No	No	No	No	No	No	No	No	No	No
OPP_00623	pisatin demethylase	No	80.5439	128.136	0.454913	0.990117	70.1573	17.4985	30.9335	0.626922	4.72489	No	No	No	No	No	No	No	No	No	No	No	No
OPP_02808	glutamine synthetase-like protein	No	45.3152	77.8829	0.758207	7.52485	64.9143	86.6429	120.744	200.07	4.7136	No	No	No	No	No	No	No	No	No	No	No	No	CMQ_605	extracellular developmental signal biosynthesis protein : GLEAN_2598
OPP_05055	kelch repeat protein	Yes	12.1503	35.7965	0.225671	6.6669	42.2615	35.1971	66.7327	56.298	4.7084	No	No	No	No	No	No	No	No	No	No	No	No	CMQ_3102	hypothetical protein : GLEAN_1874
OPP_02820	unknown [Magnaporthe grisea]	No	110.956	248.289	11.9346	3243.74	1116.23	122.987	2980.07	53.0746	4.70637	No	No	No	No	No	No	No	No	No	No	No	No
OPP_00619	glycoside hydrolase family 16 protein	No	11.4543	91.4944	0.20863	1.22251	24.9136	69.3109	48.1265	4.6891	4.7063	No	No	No	No	No	No	No	No	No	No	No	No
OPP_01071	hypothetical protein	No	125.292	184.668	0.528631	2.11998	97.3609	99.3471	181.521	159.479	4.70353	No	No	No	No	No	No	No	No	No	No	No	No
OPP_07143	maleylacetate reductase	No	10.1108	69.7448	2.91769	27.3501	30.6321	0.533366	1.30751	151.777	4.70158	No	No	No	No	No	No	No	No	No	No	No	No
OPP_00809	cell surface protein	No	734.028	256.251	7.65549	10.5441	352.963	1606.86	1265.53	565.102	4.68966	No	No	No	No	No	No	No	No	No	No	No	No
OPP_05625	gpi anchored cell wall protein	Yes	19.9755	67.8221	23.8501	25.3846	568.408	39.458	80.3618	2.34459	4.68417	No	No	No	No	No	No	No	No	No	No	No	No	CMQ_2666	GPI anchored cell wall protein : GLEAN_1743
OPP_07245	pigment biosynthesis protein yellowish-green 1	No	73.5259	113.592	3.47774	20.8583	53.7157	19.2132	70.1153	807.48	4.68382	No	No	No	No	No	No	No	No	No	No	No	No	CMQ_5223	pigment biosynthesis protein yellowish-green 1 : GLEAN_5400
OPP_02348	heat shock protein 30	No	14.6724	56.7715	21.8189	2323.83	298.034	12.4913	80.5298	17.1867	4.6802	No	No	No	No	No	No	No	No	No	No	No	No	CMQ_4739	heat shock protein 30 : GLEAN_5341
OPP_07948	agmatinase 1	Yes	1.18875	8.05554	3.47432	0.317825	3.57506	63.7827	104.955	73.4751	4.6688	No	No	No	No	No	No	No	No	No	No	No	No	CMQ_1200	agmatinase : GLEAN_2824
OPP_06797	patatin family protein	Yes	5.09011	23.9676	0.204631	1.275	26.6143	42.4974	59.4092	54.5926	4.66399	No	No	No	No	No	No	No	No	No	No	No	No
OPP_01363	acetate kinase	No	72.3601	283.699	12.2742	1821.51	246.663	101.237	274.227	59.9405	4.66314	No	No	No	No	No	No	No	No	No	No	No	No	CMQ_781	acetate kinase : GLEAN_7770
OPP_05642	predicted protein	No	3.13984	13.5881	0.0662904	9.63381	53.4262	13.4189	19.5995	16.3446	4.65179	No	No	No	No	No	No	No	No	No	No	No	No
OPP_06649	predicted protein	No	129.998	124.299	1.59774	55.3058	117.124	120.381	181.13	365.923	4.64324	No	No	No	No	No	No	No	No	No	No	No	No
OPP_02274	extracellular serine-rich protein	Yes	88.4043	182.563	0.779974	8.69876	52.591	276.042	256.91	12.385	4.6377	No	No	No	No	No	No	No	No	No	No	No	No	CMQ_3981	extracellular serine-rich protein : GLEAN_8121
OPP_04348	sterol regulatory element binding protein sre1	No	47.393	20.7885	5.5313	491.1	412.844	30.6357	1117.02	29.2875	4.62944	No	No	No	No	No	No	No	No	No	No	No	No
OPP_06919	beta-glucosidase 2	Yes	9.89859	1.12661	244.332	34.1966	4.86541	55.7053	54.6015	6.2615	4.61364	No	No	No	No	No	No	No	No	No	No	No	No	CMQ_1514	beta-glucosidase 2 : GLEAN_7728
OPP_07198	fad binding domain protein	No	0.970412	0.0985824	0.060057	0.0625121	0.746561	0.580176	3.46886	29.1534	4.61321	No	No	No	No	No	No	No	No	No	No	No	No	CMQ_1392	FAD-binding domain containing protein : GLEAN_2441
OPP_01039	salicylate variant	Yes	4.86124	4.29613	0.162397	0.17329	3.266	3.73216	11.4652	63.4458	4.61219	No	No	No	No	No	No	No	No	No	No	No	No
OPP_01705	domain-containing protein	Yes	43.3839	44.6232	1.91791	421.634	2.95016	2.0332	4.00587	15.7249	4.60912	No	No	No	No	No	No	No	No	No	No	No	No
OPP_04888	cyclohexanone monooxygenase	No	56.7289	34.645	1.01249	21.9046	41.2919	95.931	223.361	189.144	4.60751	No	No	No	No	No	No	No	No	No	No	No	No	CMQ_6956	cyclohexanone monooxygenase : GLEAN_2143
OPP_06663	hypothetical protein	No	3.56882	6.77321	0.297612	73.1539	11.6448	11.2482	10.9124	60.9844	4.60492	No	No	No	No	No	No	No	No	No	No	No	No
OPP_04273	nacht and ankyrin domain protein	No	11.9012	40.0802	0.459325	2.80183	56.1927	81.1966	87.1683	99.3053	4.60424	No	No	No	No	No	No	No	No	No	No	No	No
OPP_08657	beta- -galactanase	Yes	0.762245	11.2283	0.388587	103.264	11.1609	30.7392	44.0282	4.63158	4.59959	No	No	No	No	No	No	No	No	No	No	No	No
OPP_06762	short chain dehydrogenase reductase family protein	No	26.979	83.8272	0.268132	0.653859	5.76149	2.69123	12.0201	102.675	4.59739	No	No	No	No	No	No	No	No	No	No	No	No	CMQ_631	short chain dehydrogenase reductase : GLEAN_7142
OPP_08351	dicarboxylic amino acid permease	No	14.382	368.963	2.31906	9.50529	1.74562	9.19117	3.40488	4.02267	4.5954	No	No	No	No	No	No	No	No	No	No	No	No
OPP_00624	polyketide synthase	No	32.764	84.8273	0.39185	4.52057	69.1965	11.9951	33.9966	1.82554	4.59462	No	No	No	No	No	No	No	No	No	No	No	No
OPP_08508	predicted protein	No	18.1847	60.4147	0.420515	19.0123	39.6257	67.6536	85.2338	137.843	4.57706	No	No	No	No	No	No	No	No	No	No	No	No
OPP_02699	swim zinc finger domain protein	No	5.33103	73.4287	0.159574	0	10.0642	2.94261	1.50937	1.48329	4.57451	No	No	No	No	No	No	No	No	No	No	No	No
OPP_00822	transcription factor	No	6.37772	41.8171	0.148859	12.5513	35.3681	4.58195	16.0773	55.0274	4.57042	No	No	No	No	No	No	No	No	No	No	No	No	CMQ_2620	transcription factor : GLEAN_1846
OPP_01604	brucei -specific protein	Yes	35.8337	39.7677	6.34746	0.635551	19.8258	9.37548	27.6488	127.487	4.56792	No	No	No	No	No	No	No	No	No	No	No	No
OPP_05083	hypothetical protein	No	18.4975	57.0265	0.0928397	3.35124	67.0394	18.2859	42.4208	13.5994	4.56631	No	No	No	No	No	No	No	No	No	No	No	No
OPP_06611	mei5 protein	No	2.65039	7.76632	0.263251	2.15991	18.2426	13.5621	23.3842	66.0738	4.55588	No	No	No	No	No	No	No	No	No	No	No	No	CMQ_2630	hypothetical protein : GLEAN_1659
OPP_05749	predicted protein	No	65.9905	152.606	0.744604	1.79761	79.6713	20.9143	62.3788	175.571	4.54868	No	No	No	No	No	No	No	No	No	No	No	No
OPP_02136	ammonium transporter mep2	No	26.435	17.0846	3.03269	6.05465	23.1484	53.8531	69.4418	579.069	4.54822	No	No	No	No	No	No	No	No	No	No	No	No	CMQ_7265	ammonium transporter mep2 : GLEAN_1030
OPP_04859	cytochrome p450	No	11.7088	7.27924	0.18611	1.78569	22.6137	10.7952	16.8498	58.7874	4.54695	No	No	No	No	No	No	No	No	No	No	No	No
OPP_07525	ankyrin repeat protein	Yes	12.8674	114.37	0.516558	0.67795	66.0883	145.184	108.707	160.308	4.53287	No	No	No	No	No	No	No	No	No	No	No	No
OPP_01124	flavin-containing monooxygenase	No	13.6645	67.6219	0.388523	80.8303	36.0619	13.8721	19.9136	21.3676	4.53247	No	No	No	No	No	No	No	No	No	No	No	No	CMQ_8180	flavin-containing monooxygenase : GLEAN_4453
OPP_05524	map kinase kinase kinase	No	1.28825	8.59912	0.0373144	0.980514	2.52054	6.56124	5.2321	25.537	4.52338	No	No	No	No	No	No	No	No	No	No	No	No
OPP_09109	hypothetical protein	No	28.7281	76.867	5.07636	9.06155	27.6738	355.782	531.147	937.286	4.51199	No	No	No	No	No	No	No	No	No	No	No	No	CMQ_4740	hypothetical protein : GLEAN_5178
OPP_02427	arca-like protein	No	2.15221	0.521779	0.587875	0.0748855	1.09439	31.1952	10.7571	15.2405	4.5096	No	No	No	No	No	No	No	No	No	No	No	No	CMQ_5127	ARCA-like protein : GLEAN_837
OPP_05977	hypothetical protein	Yes	101.782	4.50322	0.296696	0.155621	0.496776	3.35161	6.17909	18.0506	4.50597	No	No	No	No	No	No	No	No	No	No	No	No	CMQ_2319	hypothetical protein : GLEAN_3569
OPP_03027	multicopper oxidase	Yes	10.5473	0.179718	0.928407	0.0324489	0.104757	0.0848079	0.262136	20.878	4.49254	No	No	No	No	No	No	No	No	No	No	No	No	CMQ_4990	laccase-1 precursor : GLEAN_3036
OPP_08409	von willebrand factor	No	3.42397	32.214	0.217196	0.134626	9.34658	11.054	24.3055	44.4522	4.49018	No	No	No	No	No	No	No	No	No	No	No	No
OPP_05148	phospholipase carboxylesterase	No	18.4373	294.073	13.8732	1853.59	611.794	59.2016	171.069	37.8203	4.48762	No	No	No	No	No	No	No	No	No	No	No	No
OPP_01414	mfs, general substrate transporter	No	5.13055	5.15365	1.38621	150.842	38.7144	0.873181	13.436	4.41738	4.48034	No	No	No	No	No	No	No	No	No	No	No	No
OPP_02088	ankyrin repeat protein	No	1.3563	14.036	0.239939	1.75302	14.115	19.0654	20.1656	44.6292	4.47785	No	No	No	No	No	No	No	No	No	No	No	No
OPP_00181	rta1 domain protein	No	3.6753	45.2153	0.358833	11.105	103.894	10.4463	17.6935	5.5462	4.4778	No	No	No	No	No	No	No	No	No	No	No	No
OPP_00724	sugar transporter	No	2.81061	0.932053	1.56414	2.02453	2.3163	13.7455	19.6499	160.792	4.47641	No	No	No	No	No	No	No	No	No	No	No	No	CMQ_7509	major facilitator superfamily transporter sugar : GLEAN_1070
OPP_06608	short chain dehydrogenase reductase family oxidoreductase	No	1.65701	0.745092	165.166	103.776	6.75064	16.5861	26.6921	15.7533	4.47356	No	No	No	No	No	No	No	No	No	No	No	No	CMQ_2643	short chain dehydrogenase reductase : GLEAN_1658
OPP_08468	alpha-galactosidase a precursor	No	1.38918	59.8318	0	2.50001	8.22102	0	0.10182	0.0607964	4.47198	No	No	No	No	No	No	No	No	No	No	No	No
OPP_05681	protein kinase	No	1.12963	5.02749	0.124094	0	2.24047	17.4969	19.173	40.618	4.47175	No	No	No	No	No	No	No	No	No	No	No	No
OPP_07362	isotrichodermin c-15 hydroxylase	No	3.96463	5.4236	1.49113	0.598539	23.9342	51.1967	35.4729	106.495	4.45572	No	No	No	No	No	No	No	No	No	No	No	No	CMQ_5465	benzoate 4-monooxygenase cytochrome p450 : Similar to GLEAN_3431
OPP_03714	hypothetical protein	No	191.235	289.03	31.9166	3552.65	480.85	964.882	1057.54	314.466	4.44832	No	No	No	No	No	No	No	No	No	No	No	No	CMQ_7137	hypothetical protein : GLEAN_5679
OPP_01474	predicted protein	No	4.98198	51.7894	0.64018	406.41	67.1372	33.2223	116.243	8.53045	4.44702	No	No	No	No	No	No	No	No	No	No	No	No
OPP_08616	amino acid permease	No	0.448442	0.429625	0.493728	0.21462	5.76618	0.658992	1.31672	52.9552	4.43962	No	No	No	No	No	No	No	No	No	No	No	No	CMQ_8220	amino acid permease : GLEAN_4537
OPP_03446	related to epithelial zinc-finger ezf protein	No	12.073	84.1319	13.8107	11.6706	34.1513	4.95746	2.4462	0.348884	4.43598	No	No	No	No	No	No	No	No	No	No	No	No
OPP_02229	family protein	No	82.8196	187.425	8.05242	1166.6	721.571	764.225	949.715	216.833	4.43079	No	No	No	No	No	No	No	No	No	No	No	No	CMQ_4306	hypothetical protein : GLEAN_5133
OPP_05778	like family protein	No	30.1884	58.9054	19.7795	0.156921	49.7865	7.82681	1.93644	32.1415	4.42516	No	No	No	No	No	No	No	No	No	No	No	No
OPP_00545	hypothetical protein	No	21.1105	242.309	1.72523	1.49707	74.1029	143.2	85.0135	26.552	4.4239	No	No	No	No	No	No	No	No	No	No	No	No
OPP_02469	peroxisomal dehydratase	No	9.92862	1.93907	8.81156	3.06903	7.49395	24.4586	134.647	301.658	4.40686	No	No	No	No	No	No	No	No	No	No	No	No	CMQ_1575	peroxisomal dehydratase : GLEAN_7638
OPP_08156	hypothetical protein	No	1.95312	7.51037	0.0878589	0	2.14932	25.7322	21.2728	32.9576	4.4045	No	No	No	No	No	No	No	No	No	No	No	No	CMQ_5284	hypothetical protein : GLEAN_5472
OPP_04665	f-box domain-containing protein	No	5.98892	82.9983	4.15244	628.365	300.129	12.7234	216.092	17.3895	4.39789	No	No	No	No	No	No	No	No	No	No	No	No
OPP_04368	hypothetical protein	Yes	36.2713	80.7944	44.4793	704.473	217.652	49.038	135.061	6.58826	4.39458	No	No	No	No	No	No	No	No	No	No	No	No
OPP_07541	ring finger protein	No	2.24768	12.9985	0.148427	1.44015	12.8221	13.8894	25.9581	44.3693	4.39217	No	No	No	No	No	No	No	No	No	No	No	No	CMQ_4084	ring finger protein : GLEAN_4060
OPP_07103	hypothetical protein	No	123.02	392.431	8.65964	640.54	957.041	303.979	668.032	406.965	4.38622	No	No	No	No	No	No	No	No	No	No	No	No	CMQ_8307	hypothetical protein : GLEAN_4510
OPP_07527	hypothetical protein	Yes	0.0360889	0	0	1.31128	41.5534	12.3946	10.3392	0.0946612	4.3799	No	No	No	No	No	No	No	No	No	No	No	No
OPP_01993	expression library immunization antigen 1	No	0.0643506	18.4233	0	0	69.4784	44.5884	72.8163	0	4.37654	No	No	No	No	No	No	No	No	No	No	No	No
OPP_01633	hypothetical protein	No	155.272	53.4139	0.854459	23.5585	30.6936	29.8004	27.122	59.3873	4.37467	No	No	No	No	No	No	No	No	No	No	No	No
OPP_03583	flavin-binding monooxygenase	No	13.0802	262.157	6.49784	687.46	265.642	94.68	166.832	19.7864	4.3637	No	No	No	No	No	No	No	No	No	No	No	No	CMQ_8181	flavin-binding monooxygenase : GLEAN_3179
OPP_01532	hypothetical protein	Yes	251.331	310.697	1.23996	29.8428	42.7763	147.753	193.185	15.635	4.35646	No	No	No	No	No	No	No	No	No	No	No	No
OPP_00931	catalase domain containing protein	No	71.9219	476.121	3.36977	4.83899	479.103	22.8343	45.7152	33.5017	4.35305	No	No	No	No	No	No	No	No	No	No	No	No	CMQ_1169	catalase domain containing protein : GLEAN_7540
OPP_00682	oxidoreductase	No	23.0909	67.5801	4.324	1.44939	155.956	61.0089	74.6484	210.323	4.35303	No	No	No	No	No	No	No	No	No	No	No	No	CMQ_2297	isoflavone reductase family protein : GLEAN_3443
OPP_04022	amino acid transporter	No	5.27687	5.48651	6.38884	71.756	242.617	1.72519	20.6138	61.8031	4.35108	No	No	No	No	No	No	No	No	No	No	No	No	CMQ_130	amino acid transporter : GLEAN_113
OPP_06650	hypothetical protein	Yes	49.991	121.193	0.83213	28.6716	51.3636	67.2943	77.4968	105.533	4.34666	No	No	No	No	No	No	No	No	No	No	No	No
OPP_06726	serine threonine protein kinase	No	30.0345	114.007	0.620775	0.895933	36.3785	55.2598	43.4503	73.5836	4.34637	No	No	No	No	No	No	No	No	No	No	No	No
OPP_07164	fatty acid transporter	Yes	6.95115	2.01152	2.83439	0.451657	1.71427	7.00808	8.53951	71.1247	4.34612	No	No	No	No	No	No	No	No	No	No	No	No	CMQ_188	very-long-chain acyl-synthetase family protein : GLEAN_14
OPP_01550	major facilitator superfamily transporter	No	16.8566	60.472	4.25686	13.1403	122.433	189.762	353.314	510.808	4.33263	No	No	No	No	No	No	No	No	No	No	No	No	CMQ_6545	duf895 domain protein membrane protein : GLEAN_6837
OPP_03626	histidine acid	No	3.31531	4.0535	0.419591	1.44868	4.71474	25.4019	11.7558	66.7476	4.3228	No	No	No	No	No	No	No	No	No	No	No	No	CMQ_6829	histidine acid phosphatase : GLEAN_6886
OPP_00606	fad binding domain-containing protein	Yes	17.953	4.08474	0.337872	0.152087	0.284819	0.427637	1.06609	36.0658	4.32203	No	No	No	No	No	No	No	No	No	No	No	No
OPP_02589	glycoside hydrolase, family 16	Yes	61.1415	772.107	6.03613	455.14	435.503	16.5854	79.6777	7.29553	4.31454	No	No	No	No	No	No	No	No	No	No	No	No
OPP_05686	aaa atpase domain containing protein	No	2.60253	4.65322	0.0461791	0.934713	6.88382	8.49381	12.5119	11.2504	4.30924	No	No	No	No	No	No	No	No	No	No	No	No	CMQ_2717	aaa ATPase domain containing protein : GLEAN_1738
OPP_03739	hypothetical protein	No	2.96642	8.77591	4.40482	278.016	35.5803	2.09809	7.28905	2.25067	4.30464	No	No	No	No	No	No	No	No	No	No	No	No	CMQ_7323	hypothetical protein : GLEAN_5826
OPP_00661	hypothetical protein	No	2.07308	17.9965	0.0732953	0.147468	22.8507	30.8925	37.7868	18.6916	4.30303	No	No	No	No	No	No	No	No	No	No	No	No
OPP_06389	flavocytochrome c	Yes	13.5221	154.272	15.4385	1042.96	287.712	51.9234	131.497	31.6317	4.29369	No	No	No	No	No	No	No	No	No	No	No	No	CMQ_5019	FAD dependent oxidoreductase : GLEAN_4240
OPP_02714	aquaporin	No	827.439	475.727	161.607	8.25861	502.109	971.486	651.553	451.094	4.28984	No	No	No	No	No	No	No	No	No	No	No	No	CMQ_4979	aquaporin : GLEAN_4164
OPP_03697	predicted protein	No	0.165558	10.9843	0.556464	1.67169	0.154576	46.968	24.6428	0.504773	4.28583	No	No	No	No	No	No	No	No	No	No	No	No
OPP_08095	4-hydroxyphenylpyruvate dioxygenase	No	10.7527	6.81823	1.44143	1.98046	18.6595	48.5089	44.5696	184.81	4.28208	No	No	No	No	No	No	No	No	No	No	No	No	CMQ_4404	4-hydroxyphenylpyruvate dioxygenase : GLEAN_5355
OPP_03339	calpain family cysteine protease	No	52.0573	77.9373	0.615844	36.7795	31.0424	6.89757	8.92712	25.0359	4.27581	No	No	No	No	No	No	No	No	No	No	No	No
OPP_07565	pfs domain-containing protein	No	1.2032	6.7714	0.11036	0.338787	4.48938	9.8003	6.5082	20.9644	4.27456	No	No	No	No	No	No	No	No	No	No	No	No
OPP_05428	monooxygenase fad-binding protein	No	11.2874	11.5901	0.981883	125.769	42.8947	14.119	21.5805	20.5947	4.27261	No	No	No	No	No	No	No	No	No	No	No	No
OPP_01539	flavin-binding monooxygenase-like protein	No	25.3891	7.43569	29.9535	0.919404	48.8138	33.4674	11.8042	117.021	4.27141	No	No	No	No	No	No	No	No	No	No	No	No	CMQ_4401	flavin-binding monooxygenase-like protein : GLEAN_5058
OPP_05418	predicted protein	No	3.62199	6.88478	0.690044	0.782548	12.8229	80.1819	91.4014	33.1548	4.26857	No	No	No	No	No	No	No	No	No	No	No	No
OPP_06764	hexose transporter-like protein	No	203.994	320.676	68.4324	1491.25	114.771	37.5902	44.3416	21.2419	4.26779	No	No	No	No	No	No	No	No	No	No	No	No
OPP_01018	hypothetical protein	No	9.00502	46.0713	0.809651	99.4589	45.914	133.687	142.604	131.473	4.26758	No	No	No	No	No	No	No	No	No	No	No	No
OPP_07862	cytochrome p450 monooxygenase	Yes	0.890538	6.20265	0.0499639	24.6199	2.59048	1.86794	2.17685	3.10007	4.25782	No	No	No	No	No	No	No	No	No	No	No	No	CMQ_1122	benzoate 4-monooxygenase cytochrome p450 : GLEAN_7077
OPP_06419	bcs1-like protein	No	18.6023	145.946	5.53477	411.511	86.365	35.5568	75.914	24.2968	4.25619	No	No	No	No	No	No	No	No	No	No	No	No	CMQ_3290	bcs1-like protein : GLEAN_8171
OPP_08643	kinesin light chain	No	5.49716	50.27	0.395768	0.866821	43.9074	47.2007	48.562	36.0852	4.2509	No	No	No	No	No	No	No	No	No	No	No	No	CMQ_266	kinesin light chain : GLEAN_4307
OPP_07578	glycosyl hydrolase family 43 protein	Yes	0.223127	1.9974	0.600055	48.8046	1.55726	3.01755	6.61992	1.27742	4.24785	No	No	No	No	No	No	No	No	No	No	No	No
OPP_02711	viral a-type inclusion protein	No	4.37279	15.39	0.503686	19.4685	35.5617	24.3594	57.3826	61.5697	4.2433	No	No	No	No	No	No	No	No	No	No	No	No
OPP_01703	glycoside hydrolase family 18 protein	Yes	21.5821	17.2499	0.860205	98.4532	3.09364	0.942013	1.91196	3.91967	4.24004	No	No	No	No	No	No	No	No	No	No	No	No
OPP_04101	flavin-binding monooxygenase	No	2.26744	0.996325	2.57881	0.396859	3.39392	19.0066	35.7103	58.087	4.23845	No	No	No	No	No	No	No	No	No	No	No	No	CMQ_49	monooxygenase-like protein : GLEAN_25
OPP_06689	predicted protein	No	106.319	198.203	1.65685	24.7507	117.387	118.624	93.808	126.491	4.23838	No	No	No	No	No	No	No	No	No	No	No	No
OPP_06662	hypothetical protein	No	24.9222	28.5717	1.93785	31.318	24.743	51.3971	56.9235	218.631	4.23107	No	No	No	No	No	No	No	No	No	No	No	No
OPP_06844	hypothetical protein	No	0.302253	6.19551	1.07213	68.2276	14.8807	2.72287	10.1499	4.82515	4.22981	No	No	No	No	No	No	No	No	No	No	No	No
OPP_06221	chitinase 1 precursor	Yes	22.5752	3.09782	0.0511244	0.521088	7.0522	24.1197	13.2891	1.00216	4.22797	No	No	No	No	No	No	No	No	No	No	No	No
OPP_03096	camk camkl gin4 protein kinase	No	54.3897	42.9329	0.457891	15.1539	46.1378	48.4221	49.7563	22.3342	4.22245	No	No	No	No	No	No	No	No	No	No	No	No	CMQ_5522	serine/threonine-protein kinase : GLEAN_4842
OPP_01235	pfs domain-containing protein	No	1.18459	14.7632	0.123159	0.264059	8.9249	15.6266	19.2009	20.5288	4.21989	No	No	No	No	No	No	No	No	No	No	No	No
OPP_02626	uba ts-n domain containing protein	No	1.66812	19.2928	0.22576	1.81188	28.7254	9.87161	15.8055	14.1076	4.21344	No	No	No	No	No	No	No	No	No	No	No	No
OPP_03289	predicted protein	No	19.6722	16.1719	0.256597	0.281587	9.41836	0.626211	5.52526	119.2	4.20254	No	No	No	No	No	No	No	No	No	No	No	No
OPP_09103	short-chain dehydrogenase reductase sdr	Yes	12.3811	15.443	2.88705	0.30937	63.0592	4.10135	4.62433	11.1207	4.19677	No	No	No	No	No	No	No	No	No	No	No	No
OPP_08614	heme peroxidase	No	500.472	104.536	7.99121	57.3128	67.6392	167.332	233.073	176.162	4.19429	No	No	No	No	No	No	No	No	No	No	No	No
OPP_06690	predicted protein	No	39.3818	26.2767	1.2832	1.80084	19.871	38.4793	38.2295	146.47	4.1913	No	No	No	No	No	No	No	No	No	No	No	No
OPP_07307	major facilitator superfamily transporter	No	0.19242	13.4053	1.12013	1.99621	41.2724	5.29296	10.199	22.3832	4.18847	No	No	No	No	No	No	No	No	No	No	No	No	CMQ_1310	duf895 domain protein membrane protein : GLEAN_2414
OPP_01023	benzoate 4-monooxygenase cytochrome p450	No	0.114618	0.267347	0.373882	28.0623	0.924603	0.337351	0.174189	10.746	4.18492	No	No	No	No	No	No	No	No	No	No	No	No	CMQ_6075	benzoate 4-monooxygenase cytochrome p450 : GLEAN_463
OPP_02086	major facilitator superfamily mfs-1	No	28.5541	445.688	4.17125	70.4254	33.9923	16.4543	23.0575	28.5429	4.18147	No	No	No	No	No	No	No	No	No	No	No	No
OPP_02212	inorganic phosphate transporter pho84	No	16.6865	1.01091	0.264278	0.400434	0	0	0.0386836	0.25468	4.17518	No	No	No	No	No	No	No	No	No	No	No	No	CMQ_4602	phosphate/H+ symporter : GLEAN_5129
OPP_03169	amp-binding enzyme	No	4.52346	1.40719	0.601543	0.155378	5.92789	26.8397	27.7368	24.2069	4.16609	No	No	No	No	No	No	No	No	No	No	No	No	CMQ_2374	AMP-binding enzyme : GLEAN_6590
OPP_01738	glycoside hydrolase family 2 protein	No	6.3751	14.1282	5.93241	21.0271	16.4336	79.035	99.2616	395.405	4.16425	No	No	No	No	No	No	No	No	No	No	No	No	CMQ_3453	beta-mannosidase precursor : GLEAN_8084
OPP_02744	2og-fe oxygenase family	No	542.946	208.628	19.5361	31.842	168.846	355.544	509.117	1243.42	4.16227	No	No	No	No	No	No	No	No	No	No	No	No	CMQ_2011	2og-Fe oxygenase family protein : GLEAN_1379
OPP_04093	hypothetical protein	No	17.8128	49.7674	0.986935	11.572	58.2508	80.7018	129.179	80.2904	4.16089	No	No	No	No	No	No	No	No	No	No	No	No
OPP_03125	short-chain dehydrogenase reductase sdr	No	5.43125	100.396	0.829304	11.8446	21.2978	20.2193	4.0829	4.89062	4.15877	No	No	No	No	No	No	No	No	No	No	No	No
OPP_00890	c6 zinc finger domain-containing protein	No	3.91455	4.07343	0.202264	8.61516	7.10812	6.94403	11.7084	26.3663	4.1573	No	No	No	No	No	No	No	No	No	No	No	No	CMQ_5747	c6 zinc finger domain containing protein : GLEAN_3278
OPP_05626	ferric-chelate reductase	No	9.90233	19.1522	9.77533	17.5456	304.147	28.0445	47.8644	3.17861	4.15368	No	No	No	No	No	No	No	No	No	No	No	No	CMQ_2707	ferric-chelate reductase : GLEAN_6322
OPP_06645	hypothetical protein	No	0.95316	0.866925	0.186634	0.136966	1.10194	2.46072	5.7894	24.1623	4.15349	No	No	No	No	No	No	No	No	No	No	No	No
OPP_07225	acetylxylan esterase 2	No	710.67	85.6421	53.5553	73.5459	7.44023	10.3827	22.2507	208.811	4.15294	No	No	No	No	No	No	No	No	No	No	No	No	CMQ_3718	acetyl xylan esterase : GLEAN_8240
OPP_07261	aminotransferase, class III	Yes	53.2953	52.9165	0.491608	10.793	47.3655	63.6133	42.9955	31.0425	4.15089	No	No	No	No	No	No	No	No	No	No	No	No	CMQ_2382	aminotransferase class 3 : GLEAN_6647
OPP_00082	benzoate 4-monooxygenase cytochrome p450	No	33.6965	50.9485	1.62221	37.1342	97.8911	69.7216	109.082	169.044	4.14761	No	No	No	No	No	No	No	No	No	No	No	No	CMQ_1258	benzoate 4-monooxygenase cytochrome p450 : Similar to GLEAN_2559
OPP_06423	hypothetical protein	Yes	278.072	185.9	2.42697	62.8922	120.447	208.363	202.217	190.979	4.14247	No	No	No	No	No	No	No	No	No	No	No	No
OPP_06123	3-carboxymuconate cyclase	Yes	29.1211	9.04192	166.066	202.081	123.715	405.556	707.558	52.7727	4.13611	No	No	No	No	No	No	No	No	No	No	No	No	CMQ_5109	3-carboxymuconate cyclase : GLEAN_5501
OPP_00110	glutathione s-transferase i	No	56.526	185.14	225.854	3286.57	514.741	170.585	320.904	153.774	4.12924	No	No	No	No	No	No	No	No	No	No	No	No	CMQ_1001	glutathione s-transferase : GLEAN_2511
OPP_05687	atpase aaa-5	No	6.04884	5.606	0.0662949	1.275	8.72203	12.9282	17.0717	17.9569	4.12831	No	No	No	No	No	No	No	No	No	No	No	No	CMQ_2869	ATPase, aaa-2 : GLEAN_1737
OPP_04195	nad binding rossmann fold oxidoreductase	No	0.245383	0.754394	0.133275	0.0699869	1.25838	13.7168	7.08122	28.7636	4.12743	No	No	No	No	No	No	No	No	No	No	No	No
OPP_04354	short chain dehydrogenase	No	62.3115	39.2377	4.48022	0.673286	45.7889	72.6264	57.1899	106.146	4.12641	No	No	No	No	No	No	No	No	No	No	No	No	CMQ_1814	short chain dehydrogenase reductase : GLEAN_8275
OPP_04671	2og-fe oxygenase family protein	No	35.1766	32.1587	9.00243	1.68708	12.1453	48.5021	39.811	172.248	4.12448	No	No	No	No	No	No	No	No	No	No	No	No	CMQ_2743	hypothetical protein : GLEAN_6136
OPP_03162	predicted protein	No	163.754	313.597	2.32537	74.8931	66.6637	13.701	15.1233	3.28467	4.12428	No	No	No	No	No	No	No	No	No	No	No	No
OPP_02624	hsp70 family protein	No	14.518	75.7085	0.87855	10.8991	90.8169	34.6969	53.9279	47.5234	4.12034	No	No	No	No	No	No	No	No	No	No	No	No
OPP_02822	hypothetical protein	No	167.196	105.643	105.649	106.698	132.645	132.93	570.423	5.38606	4.11859	No	No	No	No	No	No	No	No	No	No	No	No
OPP_01471	hypothetical protein	No	14.3876	70.4571	21.7251	1407.51	346.356	90.886	145.871	65.8382	4.113	No	No	No	No	No	No	No	No	No	No	No	No
OPP_06671	predicted protein	No	7.22273	0.926622	125.346	0.313917	4.18566	17.8986	17.0533	49.4408	4.11234	No	No	No	No	No	No	No	No	No	No	No	No
OPP_06956	salicylate hydroxylase	No	0.512588	1.30493	1.95603	1.74418	2.26006	7.18108	5.07502	63.5118	4.11207	No	No	No	No	No	No	No	No	No	No	No	No	CMQ_5258	FAD-binding domain containing protein : GLEAN_871
OPP_01274	nacht nucleoside triphosphatase	Yes	4.03001	14.5393	0.109767	8.07719	11.5207	11.6688	18.6805	18.2896	4.11198	No	No	No	No	No	No	No	No	No	No	No	No	CMQ_8072	hypothetical protein : GLEAN_3173
OPP_02128	carbohydrate-binding module family 18 protein	No	1.49	32.6787	0.376131	0.580437	0	58.7709	31.5566	1.14993	4.10705	No	No	No	No	No	No	No	No	No	No	No	No
OPP_03353	coproporphyrinogen iii oxidase	No	86.6212	242.213	154.847	1719.08	173.363	39.6584	79.9901	30.2263	4.10454	No	No	No	No	No	No	No	No	No	No	No	No	CMQ_6986	coproporphyrinogen 3 oxidase : GLEAN_2020
OPP_05682	serine threonine protein kinase	No	1.4238	7.55996	0.0997786	0.366485	3.79669	5.47924	6.4286	21.0959	4.09681	No	No	No	No	No	No	No	No	No	No	No	No
OPP_03042	hypothetical protein	No	1.49127	0.7625	0.232519	0.425825	2.08873	6.1141	4.16153	42.9411	4.08943	No	No	No	No	No	No	No	No	No	No	No	No
OPP_01125	hypothetical protein	No	10.7684	27.7726	0.43099	61.2642	33.3934	11.4817	17.7941	16.5272	4.08037	No	No	No	No	No	No	No	No	No	No	No	No
OPP_07564	hypothetical protein	No	6.64898	44.4128	1.55844	2.48058	36.0082	67.7695	58.5784	170.879	4.07536	No	No	No	No	No	No	No	No	No	No	No	No
OPP_06610	aldehyde dehydrogenase	No	1.99872	7.66687	0.313801	0.70584	13.9983	18.0408	27.537	32.6234	4.07307	No	No	No	No	No	No	No	No	No	No	No	No	CMQ_7493	flavin-binding monooxygenase : GLEAN_5638
OPP_01735	hemerythrin hhe cation binding domain-containing protein	Yes	11.4374	137.752	6.59474	561.698	151.231	11.4391	129.499	11.7403	4.07073	No	No	No	No	No	No	No	No	No	No	No	No	CMQ_1203	hypothetical protein : GLEAN_7703
OPP_04680	unnamed protein product [Podospora anserina S mat+]	No	2.4645	22.6093	0.0919805	0.0912636	5.86294	18.6355	11.1686	8.39703	4.07031	No	No	No	No	No	No	No	No	No	No	No	No
OPP_06646	hypothetical protein	No	27.4083	12.2312	0.502264	0.127217	13.5051	18.855	21.5878	48.7023	4.0691	No	No	No	No	No	No	No	No	No	No	No	No
OPP_08518	aldehyde reductase ii	No	20.1272	8.01199	1.16105	1.6929	4.8862	15.3076	8.84271	118.505	4.06886	No	No	No	No	No	No	No	No	No	No	No	No
OPP_00605	lipase 1 precursor	Yes	27.253	5.40651	0.468695	0.342162	0.950257	0.468666	1.82377	47.2321	4.06742	No	No	No	No	No	No	No	No	No	No	No	No
OPP_04257	g-protein coupled receptor	No	0.443366	1.30724	0.104793	0.247418	1.52095	3.48688	3.59892	21.3241	4.06218	No	No	No	No	No	No	No	No	No	No	No	No	CMQ_137	g-protein coupled receptor : GLEAN_129
OPP_04741	duf1857 domain containing protein	No	31.1147	36.6459	1.27307	0.687441	17.8774	4.75348	9.37499	136.943	4.05935	No	No	No	No	No	No	No	No	No	No	No	No
OPP_01860	g-protein coupled receptor	No	1.11854	2.66667	0.13909	1.43453	8.79727	17.2349	27.8314	10.7241	4.0556	No	No	No	No	No	No	No	No	No	No	No	No	CMQ_6214	cyclic-AMP receptor-like protein : GLEAN_4682
OPP_03473	predicted protein	No	4.77349	76.3759	0.213179	0.911804	22.6592	75.2598	33.8964	82.628	4.05481	No	No	No	No	No	No	No	No	No	No	No	No
OPP_07927	neutral alkaline nonlysosomal ceramidase	No	26.8549	13.26	1.56578	135.27	8.69911	14.3189	13.0588	17.8059	4.05218	No	No	No	No	No	No	No	No	No	No	No	No	CMQ_4119	neutral/alkaline nonlysosomal ceramidase : GLEAN_8166
OPP_08941	isoaspartyl dipeptidase	No	5.8629	2.24727	9.78545	0.321525	8.43332	18.1326	21.4969	43.5156	4.05024	No	No	No	No	No	No	No	No	No	No	No	No
OPP_02271	dihydrodipicolinate synthetase	No	202.002	365.462	50.2938	46.4161	400.573	415.45	787.206	2444.12	4.04739	No	No	No	No	No	No	No	No	No	No	No	No	CMQ_3564	dihydrodipicolinate synthetase family protein : GLEAN_3797
OPP_02750	ap-1 complex subunit mu-1-like protein	No	0.904636	5.1698	0.89009	30.4144	13.9314	1.03967	1.88209	0.167659	4.03298	No	No	No	No	No	No	No	No	No	No	No	No
OPP_03715	homogentisate -dioxygenase	No	10.9247	12.8019	1.64438	7.44962	23.7021	38.8229	42.3299	148.03	4.02636	No	No	No	No	No	No	No	No	No	No	No	No	CMQ_7717	homogentisate-dioxygenase : GLEAN_5680
OPP_03051	serine threonine protein kinase	No	3.64029	3.04682	0.249098	0.110637	2.0618	6.56284	4.80314	21.2732	4.0248	No	No	No	No	No	No	No	No	No	No	No	No
OPP_03581	transcription factor cmr1	No	20.7025	84.2053	23.2952	65.669	14.2175	1.88174	3.87292	0.153524	4.02298	No	No	No	No	No	No	No	No	No	No	No	No	CMQ_2444	hypothetical protein : GLEAN_6733
OPP_06808	small secreted protein	Yes	0.533145	25.5936	0.446038	108.62	0.495952	44.3911	90.5206	1.25356	4.02289	No	No	No	No	No	No	No	No	No	No	No	No
OPP_09089	hypothetical protein	No	125.897	41.9665	0	2.58513	67.853	56.1304	107.385	431.21	4.02089	No	No	No	No	No	No	No	No	No	No	No	No
OPP_05520	integral membrane protein	No	5.72647	12.913	0.25821	0.138547	3.57504	2.71052	4.98617	49.3924	4.00929	No	No	No	No	No	No	No	No	No	No	No	No	CMQ_7541	integral membrane protein : GLEAN_5631
OPP_00347	l-arabinitol 4-dehydrogenase	No	53.25	6.27039	20.9081	8.86466	32.3591	208.086	350.303	457.57	4.00862	No	No	No	No	No	No	No	No	No	No	No	No	CMQ_3979	xylitol dehydrogenase : GLEAN_7985
OPP_04096	bZIP transcription factor	No	7.59149	26.998	0.833183	17.5763	60.231	48.2999	71.773	73.7748	4.0034	No	No	No	No	No	No	No	No	No	No	No	No	CMQ_48	bzip transcription factor : GLEAN_28
OPP_02694	fungal specific transcription factor	No	4.75197	1.89467	3.46926	0.0708715	5.88276	13.2232	12.7545	11.0317	4.0005	No	No	No	No	No	No	No	No	No	No	No	No
OPP_04930	glycoside hydrolase family 11 protein	Yes	1.05854	0.893691	18.5604	26.235	2.9607	84.4075	118.547	19.857	3.99632	No	No	No	No	No	No	No	No	No	No	No	No	CMQ_378	beta-xylanase 1 : GLEAN_2653
OPP_00114	predicted protein	No	2.29371	11.268	5.73042	256.202	91.6312	19.3544	53.5919	10.9051	3.99424	No	No	No	No	No	No	No	No	No	No	No	No
OPP_02400	arrestin	No	2.98953	24.0318	0.392532	1.54454	12.392	45.3758	32.9832	17.5617	3.99093	No	No	No	No	No	No	No	No	No	No	No	No	CMQ_2928	arrestin n-terminal domain containing protein : GLEAN_1713
OPP_02625	related to interaptin	No	11.1314	56.2159	0.909053	5.12928	77.5929	30.7993	45.535	61.3733	3.98801	No	No	No	No	No	No	No	No	No	No	No	No
OPP_01513	succinate-semialdehyde dehydrogenase	No	1.7396	2.51535	0	0.0961291	4.11922	5.15239	8.13635	21.7751	3.98589	No	No	No	No	No	No	No	No	No	No	No	No
OPP_01087	aaa family atpase	No	11.7127	46.8573	0.575695	2.66429	44.4471	37.66	49.1338	35.9942	3.98431	No	No	No	No	No	No	No	No	No	No	No	No	CMQ_1374	aaa family ATPase : GLEAN_2689
OPP_01383	heat shock protein 30	No	96.4848	23.0232	97.2365	41.9757	76.9419	9.78504	649.621	41.7514	3.98343	No	No	No	No	No	No	No	No	No	No	No	No
OPP_06647	predicted protein	No	74.6396	29.7374	0.776964	1.78929	19.9765	22.1597	25.7012	84.5941	3.97025	No	No	No	No	No	No	No	No	No	No	No	No
OPP_07320	abc transporter	No	9.06872	5.97669	0.329711	0.559693	3.13351	3.61066	5.15323	28.3725	3.96876	No	No	No	No	No	No	No	No	No	No	No	No
OPP_07322	polyketide synthase	No	49.9269	24.7955	1.50394	3.03543	23.7212	29.5689	27.6931	88.3497	3.96773	No	No	No	No	No	No	No	No	No	No	No	No	CMQ_7062	polyketide synthase : GLEAN_1240
OPP_04320	translation initiation factor	Yes	5.76461	35.0117	15.3988	461.764	81.6902	18.2447	52.9726	12.8562	3.96704	No	No	No	No	No	No	No	No	No	No	No	No
OPP_07891	mfs	No	54.835	7.53919	159.167	10.0225	6.61831	2.11627	2.29183	6.87065	3.96286	No	No	No	No	No	No	No	No	No	No	No	No
OPP_00091	major facilitator superfamily transporter multidrug resistance	No	7.98265	1.48894	4.24072	0.740239	3.97976	1.62196	2.58832	65.0426	3.95823	No	No	No	No	No	No	No	No	No	No	No	No	CMQ_592	major facilitator superfamily transporter multidrug resistance : GLEAN_2562
OPP_00307	3-carboxymuconate cyclase	No	7.17936	15.1408	17.4562	17.2026	3.08014	168.142	225.326	4.85465	3.94557	No	No	No	No	No	No	No	No	No	No	No	No
OPP_00692	btb poz-like protein	No	27.4947	124.057	7.64	208.454	256.771	228.107	503.967	336.559	3.94339	No	No	No	No	No	No	No	No	No	No	No	No	CMQ_2403	btb/poz-like protein : GLEAN_3469
OPP_00726	integral membrane protein	No	106.47	90.1971	56.4514	780.392	263.462	85.939	96.3473	14.1198	3.94294	No	No	No	No	No	No	No	No	No	No	No	No	CMQ_3333	integral membrane protein : GLEAN_8222
OPP_05090	gcn5-related n-acetyltransferase-like protein	No	27.1504	4.73616	0.215924	1.97981	1.50946	1.20997	3.16915	47.685	3.93776	No	No	No	No	No	No	No	No	No	No	No	No	CMQ_4792	n-acetyltransferase : GLEAN_734
OPP_05545	purine transporter	No	3.59845	5.8376	1.65684	0.969132	0.892513	10.918	10.4804	74.4979	3.93747	No	No	No	No	No	No	No	No	No	No	No	No	CMQ_2175	purine transporter : GLEAN_6743
OPP_05345	d-arabinitol 2-dehydrogenase	No	92.8802	108.251	14.8091	720.144	679.838	156.984	242.032	261.564	3.93705	No	No	No	No	No	No	No	No	No	No	No	No	CMQ_6226	short chain dehydrogenase reductase : GLEAN_4712
OPP_01185	beta-glucanosyltransferase gel2	No	3.0822	29.5698	4.34979	4.23612	4.40645	0.202708	0.418922	0.308134	3.93558	No	No	No	No	No	No	No	No	No	No	No	No	CMQ_3443	beta-glucanosyltransferase gel2 : GLEAN_8169
OPP_02203	zinc c6 finger domain protein	No	1.25169	4.15208	1.58474	62.7759	8.09472	0.808422	1.45333	1.32264	3.93464	No	No	No	No	No	No	No	No	No	No	No	No	CMQ_4779	c6 zinc finger domain containing protein : GLEAN_728
OPP_08392	sterol esterase	Yes	9.01527	2.63194	115.41	31.3368	1.52426	12.2132	13.3058	4.80687	3.9314	No	No	No	No	No	No	No	No	No	No	No	No	CMQ_6790	carboxylesterase, type b : GLEAN_6963
OPP_03335	hypothetical protein	Yes	0.834666	0.446656	0.0463152	0.0230144	0.64165	0.197002	0.595522	7.44009	3.92556	No	No	No	No	No	No	No	No	No	No	No	No
OPP_06953	1-aminocyclopropane-1-carboxylate oxidase	No	1.60122	0.790743	3.25889	10.9664	1.79076	2.19278	1.52994	77.5983	3.92198	No	No	No	No	No	No	No	No	No	No	No	No	CMQ_5261	2og-Fe oxygenase family protein : GLEAN_869
OPP_00299	amid-like nadh oxidoreductase	No	6.71373	3.65202	23.3011	2.28401	24.0086	13.2237	12.7211	174.888	3.92021	No	No	No	No	No	No	No	No	No	No	No	No	CMQ_7985	amid-like NADH oxidoreductase : GLEAN_1502
OPP_07301	ferric reductase	No	10.7102	32.6992	17.6347	23.2324	316.059	68.376	72.4694	5.81437	3.91654	No	No	No	No	No	No	No	No	No	No	No	No	CMQ_6850	ferric-chelate reductase : GLEAN_2037
OPP_04001	hypothetical protein	No	4.17792	18.8062	1.57885	25.4647	131.784	52.9517	70.8403	70.7782	3.91635	No	No	No	No	No	No	No	No	No	No	No	No
OPP_02019	carbonic anhydrase	No	0.347094	36.3681	0.308996	6.65183	1.4748	10.9583	12.1529	0.449388	3.9132	No	No	No	No	No	No	No	No	No	No	No	No	CMQ_1427	carbonic anhydrase, alpha-class : GLEAN_7098
OPP_04464	transcription factor	No	214.177	156.239	4.36334	86.3652	200.819	208.414	204.352	84.6596	3.91311	No	No	No	No	No	No	No	No	No	No	No	No	CMQ_4247	transcription factor : GLEAN_3927
OPP_08619	integral membrane protein	No	17.0652	6.7429	0.128974	0.533479	7.71317	27.0529	12.7723	16.4636	3.91	No	No	No	No	No	No	No	No	No	No	No	No
OPP_01553	integral membrane protein	No	0.470547	0.548106	0.316653	25.3329	2.94651	2.11639	1.76061	0.113122	3.90561	No	No	No	No	No	No	No	No	No	No	No	No
OPP_03683	glycoside hydrolase	Yes	4.52603	3.62319	7.35926	2.10339	3.93038	45.3822	59.6405	157.67	3.90441	No	No	No	No	No	No	No	No	No	No	No	No
OPP_05525	serine threonine protein kinase	No	5.91398	71.6642	0.892221	22.8419	19.0608	54.1169	41.1958	60.0825	3.90272	No	No	No	No	No	No	No	No	No	No	No	No
OPP_01010	mfs, general substrate transporter	No	5.26132	7.11821	0.176912	0.233457	0.843235	3.89834	2.90116	26.4774	3.90173	No	No	No	No	No	No	No	No	No	No	No	No
OPP_04955	proline-specific permease	No	167.041	205.013	108.135	464.778	440.997	10.2905	39.4951	105.731	3.89939	No	No	No	No	No	No	No	No	No	No	No	No	CMQ_7096	amino acid permease : GLEAN_5898
OPP_00811	predicted protein	Yes	21.6121	6.33312	0.121348	0.892408	3.58479	38.2347	23.7296	33.1604	3.89681	No	No	No	No	No	No	No	No	No	No	No	No
OPP_08109	flavonol synthase flavanone 3-hydroxylase	No	2.53702	8.14815	1.73722	8.05025	5.8659	16.0527	12.6743	136.024	3.89567	No	No	No	No	No	No	No	No	No	No	No	No	CMQ_5186	thymine dioxygenase : GLEAN_819
OPP_06327	nad-p-binding protein	No	51.8779	67.4836	34.9887	9.75982	108.083	9.13461	17.0512	536.327	3.89555	No	No	No	No	No	No	No	No	No	No	No	No	CMQ_1084	short chain dehydrogenase reductase : GLEAN_7118
OPP_05675	kinesin light chain	No	4.24395	136.341	2.00913	58.5074	68.4064	90.6322	99.954	97.6991	3.89379	No	No	No	No	No	No	No	No	No	No	No	No
OPP_01280	nacht and wd domain protein	Yes	1.73811	5.56553	0.273558	1.3445	7.82911	13.3608	13.1122	22.4554	3.89346	No	No	No	No	No	No	No	No	No	No	No	No
OPP_08602	bleomycin hydrolase	No	37.5653	407.762	7.64011	240.927	383.151	22.2523	73.8544	242.614	3.89154	No	No	No	No	No	No	No	No	No	No	No	No	CMQ_2138	bleomycin hydrolase : GLEAN_3453
OPP_08188	pisatin demethylase	Yes	0.439	1.49952	0.181287	5.41529	2.84138	2.74861	1.09623	26.7936	3.89053	No	No	No	No	No	No	No	No	No	No	No	No
OPP_08166	plasma membrane fusion protein prm1	No	10.5457	6.23754	0.111921	1.7037	10.3626	9.00025	16.3936	7.59215	3.88961	No	No	No	No	No	No	No	No	No	No	No	No	CMQ_6611	pheromone-regulated multispanning membrane protein : GLEAN_6816
OPP_04073	purine nucleoside permease	Yes	123.069	44.8711	22.6299	2.08217	18.1828	18.8069	27.7223	150.494	3.88179	No	No	No	No	No	No	No	No	No	No	No	No	CMQ_811	purine nucleoside permease : GLEAN_2273
OPP_02059	cellulose-binding protein	Yes	25.9073	2.78143	58.5931	184.556	9.83774	62.2667	66.7001	21.803	3.87717	No	No	No	No	No	No	No	No	No	No	No	No
OPP_04976	beta-glucosidase a	No	70.6932	77.1836	73.2057	60.0876	46.4853	1298.21	2212.64	404.948	3.87152	No	No	No	No	No	No	No	No	No	No	No	No	CMQ_7730	beta-galactosidase : GLEAN_5772
OPP_00978	hypothetical protein	Yes	181.134	90.5439	0	2.12774	67.7105	16.4071	85.4765	222.112	3.86828	No	No	No	No	No	No	No	No	No	No	No	No
OPP_08864	general substrate transporter	No	6.7005	8.14244	1.01545	1.89426	4.96362	59.0649	78.6506	33.7542	3.86562	No	No	No	No	No	No	No	No	No	No	No	No	CMQ_1983	major facilitator superfamily MFS-1 : GLEAN_6487
OPP_06612	inositol oxygenase 1	No	4.0349	5.4077	5.12284	1.66991	7.40956	45.0744	4.61089	126.255	3.85331	No	No	No	No	No	No	No	No	No	No	No	No	CMQ_2745	inositol oxygenase : GLEAN_6415
OPP_07300	glycoside hydrolase family 105 protein	No	2.00947	2.71545	1.10552	2.49421	6.37687	18.3544	22.0199	84.7393	3.85235	No	No	No	No	No	No	No	No	No	No	No	No	CMQ_2992	glycosyl hydrolase : GLEAN_1643
OPP_06278	acetoacetate- ligase	No	7.06608	2.87649	1.59914	0.797076	6.74059	26.8397	45.2229	58.3847	3.85086	No	No	No	No	No	No	No	No	No	No	No	No	CMQ_6959	acetoacetyl-synthase : GLEAN_6902
OPP_06387	carbonate dehydratase	No	4.82565	35.0669	4.50207	339.795	66.4634	24.7634	58.5585	39.3809	3.84707	No	No	No	No	No	No	No	No	No	No	No	No
OPP_03197	stomatin-like protein	No	30.1267	196.627	11.1896	217.407	420.54	287.98	536.083	260.145	3.84541	No	No	No	No	No	No	No	No	No	No	No	No	CMQ_6826	stomatin family protein : GLEAN_2178
OPP_06174	mitochondrial 2-oxoglutarate malate carrier protein	No	3.19596	8.95295	1.05589	2.69311	33.966	67.3681	79.5312	89.8853	3.83245	No	No	No	No	No	No	No	No	No	No	No	No	CMQ_1532	mitochondrial dicarboxylate carrier protein : GLEAN_7394
OPP_02697	swim zinc finger domain protein	No	11.6773	202.139	3.24215	2.94923	21.9263	13.3591	8.40926	13.8697	3.82735	No	No	No	No	No	No	No	No	No	No	No	No
OPP_06045	small oligopeptide opt family	No	37.071	54.04	91.5903	80.2793	173.727	112.812	298.106	1736.47	3.82481	No	No	No	No	No	No	No	No	No	No	No	No	CMQ_5525	small oligopeptide transporter : GLEAN_4854
OPP_03602	unnamed protein product [Sordaria macrospora k-hell]	No	22.2794	24.8257	0.715494	7.41699	27.035	26.0347	48.9216	60.0343	3.82013	No	No	No	No	No	No	No	No	No	No	No	No
OPP_02397	btb poz domain protein	No	6.68247	11.3448	0.395993	0.726279	14.5988	16.7548	27.1996	53.9757	3.81867	No	No	No	No	No	No	No	No	No	No	No	No
OPP_08597	hypothetical protein	No	7.52958	18.4679	1.60647	1.67476	32.2324	48.2308	79.3234	112.875	3.81715	No	No	No	No	No	No	No	No	No	No	No	No
OPP_00580	predicted protein	Yes	88.4332	26.0771	0.783781	10.6661	34.794	22.3222	48.2896	17.8888	3.80809	No	No	No	No	No	No	No	No	No	No	No	No
OPP_01193	lea domain protein	Yes	0.0650593	1.81522	0.435457	0.146804	4.59041	0.376018	1.08921	20.0186	3.8052	No	No	No	No	No	No	No	No	No	No	No	No
OPP_01896	hypothetical protein	No	5.75944	13.6724	1.07117	21.9099	88.2563	16.9294	23.1592	46.9407	3.80413	No	No	No	No	No	No	No	No	No	No	No	No
OPP_08407	calcium calmodulin-dependent protein kinase	No	0.791763	7.84163	0.0935758	0.688485	2.99662	6.23959	6.59259	14.2613	3.8039	No	No	No	No	No	No	No	No	No	No	No	No
OPP_04764	phospholipase carboxylesterase	No	39.5898	64.9183	9.9227	557.076	129.749	62.8311	144.045	98.7116	3.79886	No	No	No	No	No	No	No	No	No	No	No	No
OPP_06511	alpha-l-rhamnosidase	Yes	0.232238	3.54281	0.178194	10.1933	3.18668	4.53734	6.18728	19.7019	3.79394	No	No	No	No	No	No	No	No	No	No	No	No	CMQ_5259	alpha-l-rhamnosidase : GLEAN_882
OPP_02812	glutaminase	Yes	0.326782	0.331979	0.255612	0.0326896	2.30407	3.93691	9.02233	3.00305	3.79363	No	No	No	No	No	No	No	No	No	No	No	No	CMQ_999	glutaminase : GLEAN_2736
OPP_04821	phosphoglycerate mutase	No	7.0356	15.0843	20.0908	283.609	57.821	26.8681	28.058	18.8665	3.79043	No	No	No	No	No	No	No	No	No	No	No	No	CMQ_3929	phosphoglycerate mutase family protein : GLEAN_7920
OPP_06880	fungal specific transcription factor	No	0.177081	0.0846481	0.388953	0.178883	0.973285	12.6347	13.9971	7.90666	3.78913	No	No	No	No	No	No	No	No	No	No	No	No
OPP_01759	hypothetical protein	No	27.8139	18.1097	4.25418	0.65358	43.4917	53.5742	26.4707	28.7045	3.78639	No	No	No	No	No	No	No	No	No	No	No	No
OPP_04842	sugar transporter	No	107.432	496.858	239.6	257.38	205.741	13.9724	17.7326	96.1559	3.77936	No	No	No	No	No	No	No	No	No	No	No	No	CMQ_1554	major facilitator superfamily transporter sugar : GLEAN_2453
OPP_06171	zinc c2h2 finger domain containing protein	No	1.59283	13.8171	0.18664	0.113419	6.15422	16.5283	15.9257	4.24795	3.77886	No	No	No	No	No	No	No	No	No	No	No	No
OPP_02204	purine-cytosine permease fcy22	No	15.4819	410.801	10.1527	171.618	35.0048	18.0447	23.7823	27.1704	3.77403	No	No	No	No	No	No	No	No	No	No	No	No	CMQ_4426	cytosine-purine permease : GLEAN_5122
OPP_02872	nadph dehydrogenase	No	167.999	58.4331	558.508	233.084	86.8318	14.1677	34.2398	48.7903	3.77403	No	No	No	No	No	No	No	No	No	No	No	No	CMQ_2612	NADH:flavin oxidoreductase NADH oxidase family protein : GLEAN_6387
OPP_05951	hypothetical protein	Yes	149.879	32.9644	172.091	717.6	103.22	49.8398	84.3739	13.1637	3.76972	No	No	No	No	No	No	No	No	No	No	No	No
OPP_02809	glycoside hydrolase family 76 protein	No	0.806741	54.4615	0.710483	4.8983	1.04979	15.3376	8.08193	5.9385	3.75776	No	No	No	No	No	No	No	No	No	No	No	No	CMQ_1598	putative dfg5 protein : GLEAN_7433
OPP_08632	duf1479 domain protein	No	0.18743	1.4598	0.0908934	0.0473679	6.46392	1.35313	0.890242	12.59	3.75134	No	No	No	No	No	No	No	No	No	No	No	No
OPP_06759	transcription factor fungi	No	10.8776	6.68237	238.186	229.161	26.7602	16.3006	9.36377	7.96873	3.75069	No	No	No	No	No	No	No	No	No	No	No	No	CMQ_4220	fungal specific transcription factor domain containing protein : GLEAN_3889
OPP_07669	hypothetical protein	Yes	154.629	112.926	36.6846	1803.27	114.412	272.195	473.95	112.135	3.74591	No	No	No	No	No	No	No	No	No	No	No	No
OPP_06830	predicted protein	Yes	0.34927	0.61602	0.0861333	0.175355	0.657462	15.2972	22.7741	1.97889	3.74051	No	No	No	No	No	No	No	No	No	No	No	No
OPP_07715	hypothetical protein	Yes	2.02484	7.58793	15.2709	27.7812	132.79	17.6745	56.1016	9.05819	3.72814	No	No	No	No	No	No	No	No	No	No	No	No	CMQ_1639	hypothetical protein : GLEAN_2673
OPP_06609	alcohol dehydrogenase	No	1.43488	2.94087	1.23671	0.667495	7.72417	19.1673	32.9579	56.9557	3.72327	No	No	No	No	No	No	No	No	No	No	No	No
OPP_01506	oxidoreductase-like protein	No	98.4475	346.748	221.326	1145.73	393.81	37.7715	135.59	33.9677	3.72233	No	No	No	No	No	No	No	No	No	No	No	No
OPP_07321	ef-hand calcium-binding domain protein	No	26.1372	10.2491	0.879942	4.59226	5.50747	7.37648	9.16324	80.0374	3.72233	No	No	No	No	No	No	No	No	No	No	No	No	CMQ_7522	duf341 domain containing protein : GLEAN_5692
OPP_05537	alkaline phosphatase	Yes	0.350408	1.64706	0	0.0335914	0.10724	8.515	5.41742	0.410991	3.71728	No	No	No	No	No	No	No	No	No	No	No	No
OPP_02739	benzoate 4-monooxygenase	No	13.886	7.7274	7.95375	4.24379	6.36757	38.1845	39.2015	202.028	3.71679	No	No	No	No	No	No	No	No	No	No	No	No	CMQ_1781	cytochrome p450 benzoate 4-monooxygenase : GLEAN_2954
OPP_06134	amino-acid permease inda1	No	49.687	9.79823	0.890953	0.713478	38.7811	18.0506	23.8034	38.8221	3.71635	No	No	No	No	No	No	No	No	No	No	No	No	CMQ_540	amino-acid permease : Similar to GLEAN_2670
OPP_01289	hypothetical protein	No	0.518984	5.62333	0.147761	0.0846935	1.33168	10.1364	3.37208	5.45418	3.716	No	No	No	No	No	No	No	No	No	No	No	No
OPP_05622	mfs aflatoxin efflux	No	0.577551	6.28024	0.486283	0.502929	37.2125	2.26114	2.76403	10.0374	3.71195	No	No	No	No	No	No	No	No	No	No	No	No
OPP_05761	binding protein	Yes	88.3228	25.8544	81.8746	969.459	49.8219	83.7261	227.475	62.4387	3.70772	No	No	No	No	No	No	No	No	No	No	No	No
OPP_00407	dienelactone hydrolase family protein	No	52.3728	4.68819	176.245	2.78285	4.51261	5.67345	5.68735	39.7782	3.70587	No	No	No	No	No	No	No	No	No	No	No	No	CMQ_7700	dienelactone hydrolase family protein : GLEAN_5725
OPP_01370	methyltransferase domain-containing protein	No	37.9235	61.7777	3.54697	69.9518	88.6724	79.4318	142.323	65.7871	3.69953	No	No	No	No	No	No	No	No	No	No	No	No	CMQ_1028	verprolin-like protein : GLEAN_7768
OPP_05515	multidrug resistant protein	No	74.0061	7.29115	48.7921	207.488	48.1583	25.7513	279.372	20.5684	3.699	No	No	No	No	No	No	No	No	No	No	No	No	CMQ_7213	major facilitator superfamily transporter multidrug resistance : GLEAN_1303
OPP_06906	alcohol dehydrogenase	No	26.479	9.83987	25.5747	1.74733	36.9889	107.14	64.4269	82.965	3.69814	No	No	No	No	No	No	No	No	No	No	No	No	CMQ_5242	alcohol dehydrogenase : GLEAN_5466
OPP_08357	trichothecene efflux pump	No	0.607881	0.372057	0.0867562	0.0442478	1.45676	10.9592	8.66624	1.25117	3.69801	No	No	No	No	No	No	No	No	No	No	No	No
OPP_09105	aat family amino acid transporter	No	0.718481	1.88465	1.36357	29.4399	5.92398	0.338752	0.349964	5.21481	3.69252	No	No	No	No	No	No	No	No	No	No	No	No	CMQ_4860	general amino acid permease : GLEAN_5173
OPP_04666	major facilitator superfamily transporter	No	19.2155	8.9338	0.193896	0.917246	4.03651	2.51172	4.14707	9.36808	3.69207	No	No	No	No	No	No	No	No	No	No	No	No	CMQ_4186	major facilitator superfamily transporter : GLEAN_3963
OPP_04002	trna wybutosine-synthesizing protein	No	11.1851	33.7889	13.8401	25.8172	31.8383	86.5765	61.3966	404.584	3.68346	No	No	No	No	No	No	No	No	No	No	No	No	CMQ_4595	tRNA wybutosine-synthesizing protein : GLEAN_5375
OPP_02155	hypothetical protein	No	2.73644	2.62317	0.248787	1.3878	0.398591	4.85893	28.8567	2.41937	3.68338	No	No	No	No	No	No	No	No	No	No	No	No
OPP_08375	aldehyde dehydrogenase	No	10.227	7.12653	0.448759	1.05828	4.01258	1.58814	2.91935	47.8006	3.67924	No	No	No	No	No	No	No	No	No	No	No	No
OPP_02255	l-ornithine 5-monooxygenase (l-ornithine n -oxygenase)	No	22.3635	53.5435	5.0838	176.187	88.8716	15.9717	26.6261	218.056	3.67884	No	No	No	No	No	No	No	No	No	No	No	No	CMQ_3879	L-ornithine n5-oxygenase : GLEAN_3773
OPP_08025	glycoside hydrolase family 76 protein	Yes	27.3654	43.3985	0.872113	57.5923	34.765	40.155	22.0097	24.6654	3.67474	No	No	No	No	No	No	No	No	No	No	No	No	CMQ_3608	cell wall glycosyl hydrolase : GLEAN_3913
OPP_07262	hypothetical protein	No	24.8796	70.8416	24.4518	1262.8	382.494	62.0067	549.021	241.65	3.67313	No	No	No	No	No	No	No	No	No	No	No	No
OPP_06801	cytochrome p450	No	0.135712	0.397696	0.333553	1.10843	0.274939	10.7811	5.61771	0.0493539	3.66691	No	No	No	No	No	No	No	No	No	No	No	No	CMQ_355	cytochrome p450 monooxygenase : Similar to GLEAN_7076
OPP_03032	hypothetical protein	No	174.139	256.91	4.79125	118.443	208.341	227.077	247.567	167.429	3.66533	No	No	No	No	No	No	No	No	No	No	No	No	CMQ_4980	hypothetical protein : GLEAN_4187
OPP_06955	short-chain dehydrogenase reductase sdr	Yes	2.18363	3.64032	5.88446	9.1299	7.78676	25.4543	24.2888	132.657	3.66474	No	No	No	No	No	No	No	No	No	No	No	No	CMQ_5281	short chain dehydrogenase reductase : GLEAN_5458
OPP_06013	and nb-arc domain-containing protein	No	2.89708	10.2341	0.386569	3.56721	22.0164	6.77301	8.1879	7.52884	3.66306	No	No	No	No	No	No	No	No	No	No	No	No	CMQ_1623	and nb-arc domain containing protein : GLEAN_2872
OPP_01291	hypothetical protein	No	14.213	57.7967	0.97516	4.21116	13.6497	31.7611	15.3339	4.71325	3.66284	No	No	No	No	No	No	No	No	No	No	No	No	CMQ_2562	hypothetical protein : GLEAN_6340
OPP_00278	developmental regulatory protein	No	21.9921	15.0279	0.418334	5.38509	20.4706	25.8516	24.6693	8.34337	3.66221	No	No	No	No	No	No	No	No	No	No	No	No
OPP_06084	cfem domain-containing protein	Yes	1079.96	125.332	306.411	33.2627	89.3478	181.973	143.839	409.137	3.66191	No	No	No	No	No	No	No	No	No	No	No	No
OPP_08197	hypothetical protein	No	4.05136	4.51271	0.213329	3.09857	14.2395	5.69075	20.2338	4.94839	3.65979	No	No	No	No	No	No	No	No	No	No	No	No
OPP_02045	oligopeptide transporter	No	0.621182	2.17928	4.31914	4.50581	8.30297	1.0116	0.55959	33.9223	3.65727	No	No	No	No	No	No	No	No	No	No	No	No	CMQ_2075	oligopeptide transporter : GLEAN_6666
OPP_05037	glucanase b	No	63.9298	38.2255	1.1699	12.4425	49.3797	59.877	58.2882	22.274	3.65235	No	No	No	No	No	No	No	No	No	No	No	No	CMQ_4473	glucanase b : GLEAN_663
OPP_07257	glycerol kinase	No	25.8699	7.79418	36.296	11.6868	30.8954	112.613	100.987	287.46	3.64814	No	No	No	No	No	No	No	No	No	No	No	No	CMQ_2877	glycerol kinase : GLEAN_1934
OPP_03574	endo-beta-1,6-glucanase	Yes	28.327	364.742	20.8124	154.85	116.015	10.6457	38.7563	14.6968	3.64013	No	No	No	No	No	No	No	No	No	No	No	No	CMQ_1259	endoglucanase 2 : GLEAN_7412
OPP_05084	homeobox and c2h2 transcription factor	No	13.7784	41.269	7.19441	3.45459	34.1454	81.5602	118.224	51.7212	3.6397	No	No	No	No	No	No	No	No	No	No	No	No	CMQ_3175	homeobox and c2h2 transcription factor : GLEAN_6276
OPP_00428	integral membrane protein	No	0.58971	1.72988	0.976232	1.16632	16.4931	0.0999674	0.289092	0.409052	3.63922	No	No	No	No	No	No	No	No	No	No	No	No	CMQ_3321	integral membrane protein : GLEAN_4026
OPP_02354	protein sur2	No	53.375	91.4755	71.033	1719.74	294.698	83.7456	167.473	61.2646	3.63599	No	No	No	No	No	No	No	No	No	No	No	No	CMQ_2679	sphinganine hydroxylase : GLEAN_6178
OPP_07670	hypothetical protein	No	2.42061	3.84282	0.898047	52.9244	3.18308	40.0478	34.4585	2.24268	3.63529	No	No	No	No	No	No	No	No	No	No	No	No
OPP_01948	alpha beta-hydrolase	Yes	1.64163	0.55015	11.7591	14.2923	18.6583	0.276576	1.48475	0.113253	3.63291	No	No	No	No	No	No	No	No	No	No	No	No	CMQ_5041	ctr copper transporter family protein : GLEAN_3039
OPP_01275	integral membrane protein	No	3.62991	25.5805	0.311937	1.01741	4.68929	28.8433	20.1089	8.52573	3.6325	No	No	No	No	No	No	No	No	No	No	No	No
OPP_03233	methyltransferase type 11	No	118.932	170.66	12.1564	114.88	230.164	304.701	441.932	278.796	3.63062	No	No	No	No	No	No	No	No	No	No	No	No	CMQ_6734	methyltransferase type 11 : GLEAN_6937
OPP_01522	amino-acid permease inda1	No	92.6974	140.896	94.0029	195.083	11.098	70.6069	81.6407	4.83474	3.62913	No	No	No	No	No	No	No	No	No	No	No	No
OPP_02784	ctr copper transporter	No	23.7787	65.6887	43.8354	31.3057	580.815	91.7619	150.567	13.1732	3.62467	No	No	No	No	No	No	No	No	No	No	No	No	CMQ_5635	rrm domain containing protein : GLEAN_4859
OPP_07314	developmental regulator	No	20.2127	130.352	2.90698	80.1808	63.5925	34.2698	49.3494	38.4607	3.62304	No	No	No	No	No	No	No	No	No	No	No	No	CMQ_6280	developmental regulator : GLEAN_186
OPP_00989	hypothetical protein	No	7.33712	54.4163	2.04755	22.6332	86.6728	57.4287	50.6126	25.8088	3.61573	No	No	No	No	No	No	No	No	No	No	No	No
OPP_08236	predicted protein	No	1.29105	4.13674	0.377859	1.59483	1.06496	32.1045	18.4755	7.43265	3.61536	No	No	No	No	No	No	No	No	No	No	No	No
OPP_04565	glycoside hydrolase family 16 protein	Yes	75.7906	45.9729	1.98961	15.9196	47.6241	76.2364	110.996	34.9424	3.61498	No	No	No	No	No	No	No	No	No	No	No	No	CMQ_5852	beta-glucanase : GLEAN_5550
OPP_04670	stress responsive a b barrel domain protein	Yes	46.9559	32.6798	2.45662	4.08576	13.2473	1.9038	6.56634	202.448	3.60819	No	No	No	No	No	No	No	No	No	No	No	No
OPP_06685	predicted protein	No	15.0631	43.6863	1.13299	49.2764	36.6197	89.5583	72.1664	30.565	3.6067	No	No	No	No	No	No	No	No	No	No	No	No
OPP_08658	beta-glucosidase	No	15.6257	21.3794	39.4864	18.9336	33.3529	148.934	164.587	449.903	3.60328	No	No	No	No	No	No	No	No	No	No	No	No	CMQ_3686	beta-glucosidase : GLEAN_3785
OPP_09059	amino acid permease	No	7.81992	12.6978	7.57492	36.5467	31.5138	3.13915	8.46151	133.78	3.60326	No	No	No	No	No	No	No	No	No	No	No	No	CMQ_1197	amino acid permease : GLEAN_2710
OPP_00349	methyltransferase	No	10.8114	39.7605	6.18515	0.862768	54.6337	61.7292	33.8403	16.6282	3.60266	No	No	No	No	No	No	No	No	No	No	No	No
OPP_06418	predicted protein	No	3.9236	52.9123	0	0.675075	36.6925	50.0259	33.5114	34.4415	3.60011	No	No	No	No	No	No	No	No	No	No	No	No
OPP_03546	predicted protein	No	7.22475	27.6286	0.895413	0.792064	24.2684	38.231	39.1834	32.4223	3.59844	No	No	No	No	No	No	No	No	No	No	No	No
OPP_05899	ribosomal protein l32	No	5.84024	25.6682	3.70819	134.752	81.4527	27.5693	46.0634	35.1506	3.59832	No	No	No	No	No	No	No	No	No	No	No	No
OPP_08287	nad -binding protein	No	0.585149	12.124	0.235762	0.659416	4.34918	7.34979	9.52584	28.9319	3.59815	No	No	No	No	No	No	No	No	No	No	No	No
OPP_03888	alcohol dehydrogenase	No	37.2743	91.6232	29.177	822.229	93.1215	35.945	89.1868	68.8025	3.59636	No	No	No	No	No	No	No	No	No	No	No	No	CMQ_7303	alcohol dehydrogenase : GLEAN_5656
OPP_06744	hypothetical protein	No	196.779	130.866	12.257	24.1217	208.217	293.228	347.597	222.42	3.59558	No	No	No	No	No	No	No	No	No	No	No	No	CMQ_3131	hypothetical protein : GLEAN_1613
OPP_06154	cell wall anchored protein	No	1.19032	7.98722	0.234748	2.34825	6.78388	4.68381	9.72613	18.4449	3.58869	No	No	No	No	No	No	No	No	No	No	No	No	CMQ_1613	hypothetical protein : GLEAN_2660
OPP_03786	helix-loop-helix dna-binding domain containing protein	No	15.9895	20.4279	5.23458	209.473	59.0746	26.5387	48.4941	9.23729	3.58769	No	No	No	No	No	No	No	No	No	No	No	No
OPP_08803	nad-dependent methanol dehydrogenase	No	29.9936	16.7076	36.2767	3.28245	47.676	50.3199	78.7824	143.059	3.58343	No	No	No	No	No	No	No	No	No	No	No	No	CMQ_1363	Fe-containing alcohol dehydrogenase : GLEAN_7178
OPP_08781	glycoside hydrolase family 5 protein	Yes	1.43477	1.56121	60.0807	17.7445	0.962846	47.0263	47.5358	36.6167	3.58267	No	No	No	No	No	No	No	No	No	No	No	No
OPP_05650	predicted protein	No	1.27731	11.5462	0.0514755	0	3.72185	7.92709	5.25891	4.64015	3.58175	No	No	No	No	No	No	No	No	No	No	No	No
OPP_04072	3-hydroxybutyryl- dehydratase	No	1.29834	6.20311	0.756537	0.32179	1.82886	30.5645	24.0421	46.5204	3.58112	No	No	No	No	No	No	No	No	No	No	No	No
OPP_06601	carotenoid cleavage dioxygenase 1	No	0.408827	7.72709	0.0751662	0	9.94405	7.54411	6.08737	11.0328	3.57835	No	No	No	No	No	No	No	No	No	No	No	No	CMQ_3081	torulene oxygenase : GLEAN_1655
OPP_06806	carboxylic acid transport protein	No	0.0653965	0.149519	0	2.09524	0.207814	11.7803	3.20208	0.866639	3.57273	No	No	No	No	No	No	No	No	No	No	No	No
OPP_03052	predicted protein	No	0.306811	1.09029	0.084436	0.609304	0.752213	10.9424	6.90299	18.7496	3.57212	No	No	No	No	No	No	No	No	No	No	No	No
OPP_00103	aflatoxin efflux pump	No	1.47721	2.82527	0.114397	0.43556	10.5474	9.10315	11.6374	13.4954	3.56582	No	No	No	No	No	No	No	No	No	No	No	No	CMQ_1129	major facilitator superfamily transporter aflatoxin efflux : GLEAN_2567
OPP_03764	c2h2 transcription factor	No	0.0857042	12.9174	0	0	1.72895	0.438203	1.10595	0.133154	3.56555	No	No	No	No	No	No	No	No	No	No	No	No
OPP_02718	glutamine synthetase	No	1.70964	2.63045	0.0847518	2.23795	5.24456	6.96282	18.6313	18.1358	3.56416	No	No	No	No	No	No	No	No	No	No	No	No
OPP_03519	hypothetical protein	No	7.70256	10.4827	4.55218	162.678	27.5958	17.6546	37.1474	15.0055	3.56388	No	No	No	No	No	No	No	No	No	No	No	No	CMQ_3242	hypothetical protein : GLEAN_1938
OPP_07766	tyrosinase precursor	Yes	10.6518	5.06294	0.292012	3.16328	1.59815	2.81811	5.30415	22.2854	3.56329	No	No	No	No	No	No	No	No	No	No	No	No	CMQ_6330	tyrosinase precursor : GLEAN_4594
OPP_02819	HET domain-containing protein	No	10.4984	6.34046	0.807478	46.4283	16.7751	6.95283	29.233	4.49238	3.5631	No	No	No	No	No	No	No	No	No	No	No	No
OPP_01454	duf895 domain membrane protein	No	1.02612	1.57581	0.798192	14.6911	0.704217	1.4008	1.08679	0.0957505	3.56281	No	No	No	No	No	No	No	No	No	No	No	No
OPP_08714	tyrosinase precursor	Yes	10.6518	5.06294	0.292012	3.16328	1.59815	2.81811	5.30415	22.2424	3.56147	No	No	No	No	No	No	No	No	No	No	No	No
OPP_00156	cytidine deaminase	No	65.0093	158.383	133.207	1569.58	118.521	60.2191	187.76	119.4	3.55851	No	No	No	No	No	No	No	No	No	No	No	No	CMQ_2796	cytidine deaminase : GLEAN_6099
OPP_06120	3-alpha-(or 20-beta)-hydroxysteroid dehydrogenase	Yes	11.3458	0.880188	1.31769	2.44957	0.988611	1.66173	2.63469	63.8538	3.55712	No	No	No	No	No	No	No	No	No	No	No	No
OPP_05218	acyl- dehydrogenase	No	77.5609	20.1225	81.8691	9.11947	23.6103	120.442	182.901	273.417	3.55607	No	No	No	No	No	No	No	No	No	No	No	No	CMQ_2559	acyl-dehydrogenase domain containing protein : GLEAN_1768
OPP_02248	g-protein coupled receptor protein	No	10.5656	34.822	1.58515	7.91293	15.5092	74.2949	86.1046	68.5253	3.55456	No	No	No	No	No	No	No	No	No	No	No	No	CMQ_3342	hypothetical protein : GLEAN_3769
OPP_00669	allantoin transport	No	0.247676	0.16465	0.534043	0.169794	0.683198	2.64652	1.41294	16.7364	3.55416	No	No	No	No	No	No	No	No	No	No	No	No
OPP_09094	hypothetical protein	No	23.089	82.6811	2.57048	4.62403	55.9604	203.696	254.761	37.5751	3.55359	No	No	No	No	No	No	No	No	No	No	No	No
OPP_00819	transcription factor cmr1	No	2.09384	14.5775	0.543619	4.59538	16.3123	1.57828	5.31707	28.9567	3.55251	No	No	No	No	No	No	No	No	No	No	No	No	CMQ_3211	transcription factor cmr1 : GLEAN_6215
OPP_06624	hypothetical protein	No	332.823	260.321	41.981	112.939	297.61	416.656	603.254	1110.35	3.5494	No	No	No	No	No	No	No	No	No	No	No	No
OPP_03145	zinc finger protein 135-like	No	17.7815	24.8324	2.02582	21.292	63.9492	41.1685	74.6667	92.8378	3.54631	No	No	No	No	No	No	No	No	No	No	No	No
OPP_08708	squalene epoxidase	No	35.9212	118.575	370.398	890.432	132.053	31.9837	78.5234	33.1579	3.54566	No	No	No	No	No	No	No	No	No	No	No	No	CMQ_4488	squalene monooxygenase erg1 : GLEAN_557
OPP_03564	hypothetical protein	No	3.41401	13.8356	0.993078	11.3062	50.0224	3.31587	3.95028	12.6666	3.54547	No	No	No	No	No	No	No	No	No	No	No	No	CMQ_6589	hypothetical protein : GLEAN_6801
OPP_07357	aaa family ATPase	No	2.92299	7.33769	0.478637	2.37622	13.4512	11.5539	19.0966	20.4249	3.54537	No	No	No	No	No	No	No	No	No	No	No	No	CMQ_1052	aaa family ATPase : GLEAN_2427
OPP_05523	hypothetical protein	No	1.81921	4.35165	0.143951	2.90203	3.30218	6.23737	6.07984	16.644	3.54491	No	No	No	No	No	No	No	No	No	No	No	No
OPP_03656	outer membrane autotransporter barrel	Yes	9.82293	14.9498	0	0.376631	15.3429	42.1515	14.4632	1.57937	3.54204	No	No	No	No	No	No	No	No	No	No	No	No	CMQ_3889	outer membrane autotransporter barrel : GLEAN_3978
OPP_00129	hypothetical protein	No	139.465	62.9109	2.47557	22.7416	44.5226	72.7826	137.336	67.1936	3.5393	No	No	No	No	No	No	No	No	No	No	No	No	CMQ_1624	hypothetical protein : GLEAN_2513
OPP_02754	pheromone receptor 2	No	4.43643	12.291	0.434986	1.07153	12.0174	32.2688	27.1782	7.65527	3.5393	No	No	No	No	No	No	No	No	No	No	No	No	CMQ_1389	mating-type alpha-pheromone receptor : GLEAN_2830
OPP_02578	integral membrane protein	No	0.236885	14.0316	0	1.37416	23.2057	6.80804	10.3696	3.92064	3.53647	No	No	No	No	No	No	No	No	No	No	No	No	CMQ_3808	integral membrane protein : GLEAN_8250
OPP_06724	f-box domain-containing protein	No	26.7801	27.067	2.93196	16.1207	75.7727	50.3331	85.6977	116.24	3.5361	No	No	No	No	No	No	No	No	No	No	No	No	CMQ_5132	hypothetical protein : GLEAN_5426
OPP_01854	gtp cyclohydrolase ii	No	13.367	18.1949	2.33011	21.3247	27.504	17.3115	24.6676	101.225	3.53475	No	No	No	No	No	No	No	No	No	No	No	No	CMQ_6493	GTP cyclohydrolase : GLEAN_4678
OPP_05772	dna binding regulatory protein	No	15.0447	9.59553	19.2089	2.22758	39.3408	69.5488	76.9804	22.6914	3.53131	No	No	No	No	No	No	No	No	No	No	No	No	CMQ_288	c2h2 transcription factor : GLEAN_18
OPP_01376	hypothetical protein	No	70.6597	166.991	4.74464	176.221	179.472	97.1354	149.011	95.817	3.53098	No	No	No	No	No	No	No	No	No	No	No	No
OPP_01286	zinc alcohol dehydrogenase	No	3.08954	2.67677	0.0728146	0	3.914	4.88082	3.08556	15.4818	3.52974	No	No	No	No	No	No	No	No	No	No	No	No
OPP_08745	tannase subunit	No	1.26886	23.9172	0	0.375491	3.08581	5.36198	4.42277	0.870295	3.52308	No	No	No	No	No	No	No	No	No	No	No	No
OPP_07468	fructosamine kinase	No	2.34496	24.7642	2.20853	108.309	28.5233	13.2835	18.3849	5.73509	3.52199	No	No	No	No	No	No	No	No	No	No	No	No	CMQ_1521	phosphotransferase enzyme family protein : GLEAN_7700
OPP_07358	geranylgeranyl pyrophosphate synthetase	No	15.3904	29.871	2.29266	8.03374	38.9509	37.9269	46.9667	96.9788	3.52178	No	No	No	No	No	No	No	No	No	No	No	No	CMQ_8107	geranylgeranyl pyrophosphate synthetase : GLEAN_3134
OPP_07566	predicted protein	No	20.8913	134.111	10.4176	9.6462	72.3201	134.043	87.8222	269.621	3.51684	No	No	No	No	No	No	No	No	No	No	No	No
OPP_01063	hypothetical protein	No	478.47	766.547	60.4508	854.408	245.194	636.684	713.486	30.9772	3.5143	No	No	No	No	No	No	No	No	No	No	No	No	CMQ_738	hypothetical protein : GLEAN_7325
OPP_01989	gaba permease	No	10.2257	6.32176	1.51681	6.61893	14.3058	11.4669	10.4153	71.6472	3.51398	No	No	No	No	No	No	No	No	No	No	No	No	CMQ_1615	gaba permease : GLEAN_7743
OPP_02142	c-8 acyltransferase	No	92.1715	214.989	13.5726	116.517	304.569	293.772	396.017	131.59	3.5116	No	No	No	No	No	No	No	No	No	No	No	No	CMQ_7147	anthranilate n-hydroxycinnamoyl/benzoyltransferase : GLEAN_5912
OPP_03950	heat shock protein mitochondrial precursor	No	10.3735	15.9506	0.669644	0.183204	12.6942	5.47107	5.02988	7.05119	3.50991	No	No	No	No	No	No	No	No	No	No	No	No
OPP_07178	protein kinase-like domain	No	2.9792	28.7485	1.49533	11.6522	24.1703	27.0938	36.7831	75.2559	3.50884	No	No	No	No	No	No	No	No	No	No	No	No
OPP_03586	sam and ph domain-containing protein	No	29.0886	74.5317	2.71715	56.406	90.4488	51.466	93.5905	55.8407	3.50807	No	No	No	No	No	No	No	No	No	No	No	No	CMQ_1058	sam and ph domain containing protein : GLEAN_7269
OPP_04065	4-coumarate- ligase	No	1.09096	0.28716	0.4655	0.0822967	0.830596	2.63401	3.34577	11.0079	3.50655	No	No	No	No	No	No	No	No	No	No	No	No
OPP_04256	major facilitator superfamily transporter	No	6.53274	6.15157	1.74113	1.78997	11.8662	24.3424	29.9796	80.8838	3.50558	No	No	No	No	No	No	No	No	No	No	No	No	CMQ_61	major facilitator superfamily transporter : GLEAN_128
OPP_07166	predicted protein	No	1.72933	6.43144	0.983685	2.44649	67.3766	10.2935	32.2067	95.4996	3.50032	No	No	No	No	No	No	No	No	No	No	No	No
OPP_03246	cerato-ulmin	Yes	1331.17	197.541	33.4177	26.2384	200.808	91.7063	389.941	196.062	3.49853	No	No	No	No	No	No	No	No	No	No	No	No
OPP_06670	beta-lactamase family protein	No	14.0051	7.827	244.737	10.9485	23.8223	52.6926	77.3143	129.339	3.49641	No	No	No	No	No	No	No	No	No	No	No	No	CMQ_5362	beta-lactamase family protein : GLEAN_842
OPP_06168	bZIP transcription factor	No	110.017	138.254	12.5793	7.75844	158.422	253.965	96.1976	83.2222	3.49607	No	No	No	No	No	No	No	No	No	No	No	No
OPP_02339	predicted protein	No	4.29067	21.3802	1.35448	10.6447	60.5024	66.0704	65.9584	20.2881	3.49586	No	No	No	No	No	No	No	No	No	No	No	No
OPP_01045	tripeptidyl peptidase a	Yes	15.2336	4.50498	74.8085	148.059	17.0233	4.61996	6.23453	15.6378	3.49509	No	No	No	No	No	No	No	No	No	No	No	No	CMQ_3415	tripeptidyl peptidase a : GLEAN_8236
OPP_02757	metallo-phosphoesterase	Yes	8.33509	0.693758	15.9405	3.76487	0.639039	0.157488	0.363113	0.856055	3.49362	No	No	No	No	No	No	No	No	No	No	No	No	CMQ_1314	metallo-phosphoesterase : GLEAN_2826
OPP_05765	s-adenosyl-methionine-sterol-c- methyltransferas	No	16.1508	11.5484	154.652	320.821	128.47	62.3874	292.037	323.907	3.49207	No	No	No	No	No	No	No	No	No	No	No	No	CMQ_317	S-adenosyl-methionine-sterol-C- methyltransferase : GLEAN_8
OPP_01676	predicted protein	No	0.681432	20.3557	0.187175	2.05231	4.85488	5.25859	2.42521	1.43999	3.48901	No	No	No	No	No	No	No	No	No	No	No	No
OPP_01691	mfs sugar	No	7.43345	7.94514	0.974391	0.233698	10.991	19.7873	8.62131	12.3965	3.48867	No	No	No	No	No	No	No	No	No	No	No	No
OPP_07144	family protein	No	2.53755	3.68401	0.557327	0.42397	6.60142	6.90359	13.5269	29.527	3.48846	No	No	No	No	No	No	No	No	No	No	No	No
OPP_05891	aldose 1-epimerase	No	36.9403	25.3874	48.902	15.278	36.0138	287.478	440.624	318.215	3.48604	No	No	No	No	No	No	No	No	No	No	No	No	CMQ_6314	aldose 1-epimerase : GLEAN_197
OPP_03160	predicted protein	No	3.868	20.889	0.157801	0.804942	14.4887	3.65285	2.70591	4.6917	3.48576	No	No	No	No	No	No	No	No	No	No	No	No
OPP_02173	epl1 protein	Yes	41.7889	21.6256	3.0531	206.168	8.48478	12.6409	28.6136	4.68194	3.48223	No	No	No	No	No	No	No	No	No	No	No	No
OPP_06196	carbonic anhydrase	No	1.9292	11.0398	0.127094	10.4118	25.1825	4.55605	1.48003	14.2228	3.48138	No	No	No	No	No	No	No	No	No	No	No	No	CMQ_1373	carbonic anhydrase : GLEAN_7404
OPP_05966	hypothetical protein	No	1.47324	0.752797	0.109862	0.0370359	1.69857	7.21656	4.93742	3.11313	3.48065	No	No	No	No	No	No	No	No	No	No	No	No	CMQ_7731	hypothetical protein : GLEAN_1115
OPP_06834	glutathione-dependent formaldehyde-activating	No	20.7331	24.5249	22.4497	16.1481	23.7474	236.036	274.304	548.437	3.47911	No	No	No	No	No	No	No	No	No	No	No	No
OPP_01411	sialidase-like protein	No	29.9301	20.2486	1.21454	3.44933	11.5419	17.551	19.0168	57.2282	3.47892	No	No	No	No	No	No	No	No	No	No	No	No	CMQ_4423	sialidase-like protein : GLEAN_744
OPP_02265	af323583_1beta transducin-like protein het-e2c*4	No	6.41321	29.4938	2.853	6.73869	12.1216	59.7492	52.2521	71.8651	3.47535	No	No	No	No	No	No	No	No	No	No	No	No	CMQ_86	nacht nucleoside triphosphatase : GLEAN_4310
OPP_02781	upf0075 domain protein	No	9.16854	3.85071	3.18735	4.87619	5.31088	121.595	115.57	65.8265	3.47333	No	No	No	No	No	No	No	No	No	No	No	No	CMQ_5733	upf0075 domain containing protein : GLEAN_4860
OPP_03411	meiotically up-regulated protein	No	101.766	52.2767	7.06229	5.74818	64.9139	139.41	109.331	67.9883	3.47234	No	No	No	No	No	No	No	No	No	No	No	No	CMQ_6693	c2 domain containing protein : GLEAN_2008
OPP_08504	delta fatty acid desaturase	No	36.6808	45.7165	127.296	45.173	15.1177	21.9474	22.1944	3.15688	3.47226	No	No	No	No	No	No	No	No	No	No	No	No	CMQ_5254	oleate delta-12 desaturase : GLEAN_813
OPP_06679	predicted protein	No	0.887657	4.63092	0	0.770779	3.05498	4.44944	5.95128	50.2371	3.47225	No	No	No	No	No	No	No	No	No	No	No	No
OPP_03716	fad dependent oxidoreductase	No	6.15355	15.1002	0.433868	22.2478	19.7916	4.81844	6.40841	28.8418	3.47173	No	No	No	No	No	No	No	No	No	No	No	No	CMQ_7691	FAD dependent oxidoreductase superfamily : GLEAN_5670
OPP_06551	ice nucleation protein	Yes	559.418	2045.3	922.438	3860.6	1402.25	353.957	638.603	128.543	3.4714	No	No	No	No	No	No	No	No	No	No	No	No	CMQ_6389	extracellular cell wall glucanase : GLEAN_4590
OPP_08290	catechol dioxygenase	No	32.6342	7.47471	52.1815	3.9961	15.8524	13.2355	13.9749	162.012	3.46086	No	No	No	No	No	No	No	No	No	No	No	No	CMQ_5287	intradiol ring-cleavage dioxygenase : GLEAN_816
OPP_05859	phosphatidylserine decarboxylase family protein	No	57.0495	33.3153	3.12939	4.69841	55.7422	102.703	117.119	37.0314	3.46044	No	No	No	No	No	No	No	No	No	No	No	No	CMQ_3503	phosphatidylserine decarboxylase family protein : GLEAN_8227
OPP_07210	predicted protein	Yes	2.27679	2.85929	0.575101	1.2898	5.08512	10.3165	11.5174	32.759	3.46022	No	No	No	No	No	No	No	No	No	No	No	No	CMQ_3074	hypothetical protein : GLEAN_6292
OPP_01083	amino acid permease	No	93.0862	55.7333	2.30656	13.1248	38.5337	80.4	64.5324	70.6016	3.45884	No	No	No	No	No	No	No	No	No	No	No	No	CMQ_389	amino acid permease : GLEAN_2698
OPP_07863	mfs transporter	No	1.66122	6.05805	0.913246	45.9102	5.97794	2.93572	4.65411	10.5569	3.4588	No	No	No	No	No	No	No	No	No	No	No	No	CMQ_871	major facilitator superfamily transporter : GLEAN_2937
OPP_05736	hypothetical protein	Yes	44.6972	22.5302	10.6781	12.6946	52.5111	182.727	159.825	292.17	3.4583	No	No	No	No	No	No	No	No	No	No	No	No	CMQ_5251	hypothetical protein : GLEAN_5388
OPP_00429	amine oxidase	Yes	2.74451	6.03875	26.1176	25.1353	36.2279	0.663359	1.53482	1.63859	3.45644	No	No	No	No	No	No	No	No	No	No	No	No	CMQ_5093	fumarate reductase/succinate dehydrogenase : GLEAN_5527
OPP_08113	glycerol dehydrogenase	No	1.58479	0.918145	1.03978	0.890539	1.4198	6.18889	5.79873	51.3946	3.45623	No	No	No	No	No	No	No	No	No	No	No	No
OPP_04574	ethyl tert-butyl ether degradation	No	75.9828	32.9991	7.83085	27.6729	55.2423	14.3708	51.484	412.187	3.45561	No	No	No	No	No	No	No	No	No	No	No	No
OPP_06827	glycosyl transferase	No	34.0271	1.12186	1.17802	0	0.738062	0.835358	1.1647	24.3552	3.45399	No	No	No	No	No	No	No	No	No	No	No	No
OPP_08294	cytochrome c oxidase assembly protein cox15	No	65.3276	205.498	148.339	943.1	308.396	49.129	80.7602	37.7799	3.4521	No	No	No	No	No	No	No	No	No	No	No	No	CMQ_3366	cytochrome c oxidase assembly protein cox15 : GLEAN_7785
OPP_05811	alpha beta hydrolase	No	6.40448	19.0611	1.77418	3.08747	31.5109	26.1514	32.6075	79.3244	3.45194	No	No	No	No	No	No	No	No	No	No	No	No
OPP_04119	uracil permease	No	2.62853	1.35119	0.339243	0.0437574	2.7749	6.42472	3.01971	8.28781	3.45043	No	No	No	No	No	No	No	No	No	No	No	No	CMQ_3595	uridine permease : GLEAN_7929
OPP_08799	glycosyl hydrolase family protein	No	21.87	110.359	10.8418	68.7717	19.5553	12.0581	10.349	3.4049	3.44999	No	No	No	No	No	No	No	No	No	No	No	No
OPP_09069	acyl- dehydrogenase	No	2.12971	3.07458	0.427032	0.559309	5.19756	5.03635	7.38313	20.9474	3.44938	No	No	No	No	No	No	No	No	No	No	No	No
OPP_08226	centromere microtubule binding protein cbf5-like protein	No	19.0436	42.1606	5.81185	173.627	72.7509	31.1192	54.943	40.174	3.44702	No	No	No	No	No	No	No	No	No	No	No	No	CMQ_105	hypothetical protein : GLEAN_55
OPP_04760	ankyrin unc44	No	7.75863	24.0997	0.842602	9.5241	19.4713	15.7496	27.5826	19.5285	3.44554	No	No	No	No	No	No	No	No	No	No	No	No	CMQ_517	ankyrin unc44 : GLEAN_7135
OPP_02483	kinesin light chain 1	No	4.5716	17.4781	1.17617	4.05551	18.4598	25.1653	28.551	46.497	3.44444	No	No	No	No	No	No	No	No	No	No	No	No	CMQ_6209	kinesin light chain : GLEAN_230
OPP_05385	sphingolipid long chain base-responsive protein lsp1	No	568.086	230.876	58.5536	30.0696	384.537	717.182	550.451	494.974	3.44363	No	No	No	No	No	No	No	No	No	No	No	No	CMQ_989	sphingolipid long chain base-responsive : GLEAN_7603
OPP_08187	acyl- dehydrogenase	No	0.803424	1.80964	0.681405	6.80256	2.24867	1.3512	1.56974	39.121	3.43891	No	No	No	No	No	No	No	No	No	No	No	No
OPP_01279	peroxidase catalase	Yes	77.4349	343.656	77.8983	827.248	105.906	31.2122	46.3742	33.061	3.43852	No	No	No	No	No	No	No	No	No	No	No	No	CMQ_8154	bifunctional catalase-peroxidase cat2 : GLEAN_3074
OPP_05549	22kda glycoprotein	Yes	305.637	96.8431	299.563	1561.95	89.1329	68.2571	118.059	99.7217	3.43553	No	No	No	No	No	No	No	No	No	No	No	No
OPP_06980	cupin domain protein	No	40.1348	28.4536	3.16326	8.75844	9.97741	5.35299	11.8514	150.166	3.43518	No	No	No	No	No	No	No	No	No	No	No	No
OPP_06335	aaa family ATPase	No	18.7232	65.2857	2.35681	10.3594	51.1962	48.7968	67.9879	57.7259	3.43371	No	No	No	No	No	No	No	No	No	No	No	No	CMQ_7280	aaa family ATPase : GLEAN_1059
OPP_04981	ring finger domain protein	No	8.662	1.5166	30.6718	13.23	66.3307	8.77587	10.8558	18.1744	3.43202	No	No	No	No	No	No	No	No	No	No	No	No	CMQ_3530	ring finger domain protein : GLEAN_8086
OPP_01085	het domain-containing protein	No	8.05162	74.1315	1.99058	18.0824	73.7653	37.1805	32.0737	35.6947	3.42983	No	No	No	No	No	No	No	No	No	No	No	No
OPP_07161	zip zinc iron transporter	No	20.5104	173.595	11.5408	94.7732	175.174	17.2285	26.5537	5.49485	3.42944	No	No	No	No	No	No	No	No	No	No	No	No	CMQ_250	plasma membrane low affinity zinc ion transporter : GLEAN_13
